# Supplementary material for: (2S)-2-(3-Oxo-1,4-dioxaspiro­[4.5]decan-2-yl)ethanoic acid
Source: Acta Crystallogr Sect E Struct Rep Online. 2008 Apr 30;64(Pt 5):o939. doi: 10.1107/S160053680801146X (PMC2961159; doi:10.1107/S160053680801146X)
Supplement: Supplementary file 1 [file e-64-0o939-sup1.cif]

##############################################################################
###                                                                        ###
###        Electronic paper (Acta Crystallographica Section E)             ###
###                                                                        ###
##############################################################################
#                                                                            #
# This CIF contains the data in a paper accepted for publication in Acta     #
# Crystallographica Section E. It conforms to the requirements of Notes      #
# for Authors for Section E, and has been peer reviewed under the auspices   #
# of the IUCr Commission on Journals.                                        #
#                                                                            #
# Full details of the Crystallographic Information File format               #
# are given in the paper "The Crystallographic Information File (CIF):       #
# a New Standard Archive File for Crystallography" by S. R. Hall, F. H.      #
# Allen and I. D. Brown [Acta Cryst. (1991), A47, 655-685].                  #
#                                                                            #
# The current version of the core CIF dictionary is obtainable from          #
# ftp://ftp.iucr.org/pub/cif_core.dic. The current version number is 2.4.    #
#                                                                            #
# Software is freely available for graphical display of the structure(s) in  #
# this CIF.  For information consult the CIF home page http://www.iucr.org/  #
# cif/home.html                                                              #
#                                                                            #
# This file may be used for bona fide research purposes within the           #
# scientific community so long as proper attribution is given to the journal # 
# article from which it was obtained.                                        #
#                                                                            #
##############################################################################
                                             
data_I
_audit_creation_method     SHELXL-97
_chemical_name_systematic
;
(2<i>S</i>)-2-(3-Oxo-1,4-dioxaspiro[4.5]decan-2-yl)ethanoic acid
;
_chemical_name_common     ?
_chemical_formula_moiety     'C10 H14 O5'
_chemical_formula_sum     'C10 H14 O5'
_chemical_formula_iupac     'C10 H14 O5'
_chemical_formula_weight     214.21
_chemical_melting_point     ?
_symmetry_cell_setting     orthorhombic
_symmetry_space_group_name_H-M     'P 21 21 21'
_symmetry_space_group_name_hall     'P 2ac 2ab'
loop_
    _symmetry_equiv_pos_as_xyz
    'x, y, z'
    '-x+1/2, -y, z+1/2'
    '-x, y+1/2, -z+1/2'
    'x+1/2, -y+1/2, -z'
_cell_length_a     6.7098(6)
_cell_length_b     10.3463(8)
_cell_length_c     15.3175(13)
_cell_angle_alpha     90.00
_cell_angle_beta     90.00
_cell_angle_gamma     90.00
_cell_volume     1063.37(15)
_cell_formula_units_Z     4
_cell_measurement_reflns_used     3702
_cell_measurement_theta_min     2.37
_cell_measurement_theta_max     31.58
_cell_measurement_temperature     295(2)
_exptl_crystal_description     tabular
_exptl_crystal_colour     colourless
_exptl_crystal_size_max     0.50
_exptl_crystal_size_mid     0.45
_exptl_crystal_size_min     0.35
_exptl_crystal_density_diffrn     1.338
_exptl_crystal_density_meas     ?
_exptl_crystal_density_method     'not measured'
_exptl_crystal_F_000     456
_exptl_absorpt_coefficient_mu     0.108
_exptl_absorpt_correction_type     multi-scan
_exptl_absorpt_process_details     '(SADABS; Bruker, 2004'
_exptl_absorpt_correction_T_min     0.9481
_exptl_absorpt_correction_T_max     0.9633
_exptl_special_details
;
;
_diffrn_ambient_temperature     295(2)
_diffrn_radiation_type     MoK\a
_diffrn_radiation_wavelength     0.71073
_diffrn_radiation_source     'fine-focus sealed tube'
_diffrn_radiation_monochromator     graphite
_diffrn_measurement_device_type     'Bruker Kappa APEXII CCD'
_diffrn_measurement_method     '\w'
_diffrn_detector_area_resol_mean     ?
_diffrn_reflns_number     7861
_diffrn_reflns_av_R_equivalents     0.0216
_diffrn_reflns_av_sigmaI/netI     0.0175
_diffrn_reflns_theta_min     2.38
_diffrn_reflns_theta_max     33.27
_diffrn_reflns_theta_full     33.27
_diffrn_measured_fraction_theta_max     0.942
_diffrn_measured_fraction_theta_full     0.942
_diffrn_reflns_limit_h_min     -10
_diffrn_reflns_limit_h_max     8
_diffrn_reflns_limit_k_min     -15
_diffrn_reflns_limit_k_max     9
_diffrn_reflns_limit_l_min     -13
_diffrn_reflns_limit_l_max     22
_diffrn_standards_number     ?
_diffrn_standards_interval_count     ?
_diffrn_standards_interval_time     ?
_diffrn_standards_decay_%     0
_refine_special_details
;
Refinement of <i>F</i>^2^ against ALL reflections. The weighted <i>R</i>-factor
<i>wR</i> and goodness of fit <i>S</i> are based on <i>F</i>^2^, conventional
<i>R</i>-factors <i>R</i> are based on <i>F</i>, with <i>F</i> set to zero for
negative <i>F</i>^2^. The threshold expression of <i>F</i>^2^ >
\s(<i>F</i>^2^) is used only for calculating <i>R</i>-factors(gt) <i>etc</i>.
and is not relevant to the choice of reflections for refinement.
<i>R</i>-factors based on <i>F</i>^2^ are statistically about twice as large
as those based on <i>F</i>, and <i>R</i>- factors based on ALL data will be
even larger.
;
_reflns_number_total     2206
_reflns_number_gt     1814
_reflns_threshold_expression     I>2\s(I)
_refine_ls_structure_factor_coef     Fsqd
_refine_ls_matrix_type     full
_refine_ls_R_factor_all     0.0521
_refine_ls_R_factor_gt     0.0409
_refine_ls_wR_factor_gt     0.1134
_refine_ls_wR_factor_ref     0.1231
_refine_ls_goodness_of_fit_ref     1.046
_refine_ls_restrained_S_all     1.046
_refine_ls_number_reflns     2206
_refine_ls_number_parameters     138
_refine_ls_number_restraints     0
_refine_ls_hydrogen_treatment     constr
_refine_ls_weighting_scheme     calc
_refine_ls_weighting_details
         'calc w=1/[\s^2^(Fo^2^)+(0.0907P)^2^+0.0732P] where P=(Fo^2^+2Fc^2^)/3'
_atom_sites_solution_hydrogens     difmap
_atom_sites_solution_primary     direct
_atom_sites_solution_secondary     difmap
_refine_ls_shift/su_max     0.000
_refine_ls_shift/su_mean     0.000
_refine_diff_density_max     0.307
_refine_diff_density_min     -0.168
_refine_ls_extinction_method     'SHELXL97 (Sheldrick, 2008)'
_refine_ls_extinction_coef     0.077(9)
_refine_ls_extinction_expression
                                  'Fc^*^=kFc[1+0.001xFc^2^\l^3^/sin(2\q)]^-1/4^'
_refine_ls_abs_structure_details     ?
_refine_ls_abs_structure_Flack     ?
loop_
    _atom_type_symbol
    _atom_type_description
    _atom_type_scat_dispersion_real
    _atom_type_scat_dispersion_imag
    _atom_type_scat_source
    'C' 'C' 0.0033 0.0016
                         'International Tables Vol C Tables 4.2.6.8 and 6.1.1.4'
    'H' 'H' 0.0000 0.0000
                         'International Tables Vol C Tables 4.2.6.8 and 6.1.1.4'
    'O' 'O' 0.0106 0.0060
                         'International Tables Vol C Tables 4.2.6.8 and 6.1.1.4'
_computing_data_collection     'APEX2 (Bruker, 2004)'
_computing_cell_refinement     'APEX2 (Bruker, 2004)'
_computing_data_reduction     'SAINT (Bruker, 2004)'
_computing_structure_solution     'SHELXS97 (Sheldrick, 2008)'
_computing_structure_refinement     'SHELXL97 (Sheldrick, 2008)'
_computing_molecular_graphics     'SHELXTL (Sheldrick, 2008)'
_computing_publication_material     'SHELXTL (Sheldrick, 2008)'
loop_
    _atom_site_type_symbol
    _atom_site_label
    _atom_site_fract_x
    _atom_site_fract_y
    _atom_site_fract_z
    _atom_site_U_iso_or_equiv
    _atom_site_adp_type
    _atom_site_calc_flag
    _atom_site_refinement_flags
    _atom_site_occupancy
    _atom_site_disorder_assembly
    _atom_site_disorder_group
    O O1 0.7046(2) 0.66387(12) 0.06930(8) 0.0516(3) Uani d . 1 . .
    O O2 0.4717(2) 0.51238(14) 0.10628(8) 0.0584(4) Uani d . 1 . .
    O O3 0.2465(2) 0.28916(12) 0.00641(11) 0.0613(4) Uani d . 1 . .
    O O4 -0.0034(2) 0.40271(14) -0.04693(12) 0.0647(4) Uani d . 1 . .
    H H4A -0.0620 0.3336 -0.0414 0.097 Uiso calc R 1 . .
    O O5 0.6684(3) 0.66532(14) -0.07558(9) 0.0614(4) Uani d . 1 . .
    C C1 0.6310(2) 0.61950(15) -0.00602(11) 0.0438(3) Uani d . 1 . .
    C C2 0.4985(3) 0.50524(14) 0.01414(10) 0.0406(3) Uani d . 1 . .
    H H2A 0.5662 0.4245 -0.0015 0.049 Uiso calc R 1 . .
    C C3 0.2983(3) 0.51228(15) -0.03022(12) 0.0454(3) Uani d . 1 . .
    H H3A 0.2220 0.5827 -0.0051 0.055 Uiso calc R 1 . .
    H H3B 0.3176 0.5309 -0.0917 0.055 Uiso calc R 1 . .
    C C4 0.1827(2) 0.38946(15) -0.02119(10) 0.0393(3) Uani d . 1 . .
    C C5 0.6327(3) 0.58484(16) 0.14185(11) 0.0461(4) Uani d . 1 . .
    C C6 0.5544(4) 0.6724(2) 0.21270(13) 0.0615(5) Uani d . 1 . .
    H H6A 0.4875 0.6209 0.2568 0.074 Uiso calc R 1 . .
    H H6B 0.4577 0.7317 0.1880 0.074 Uiso calc R 1 . .
    C C7 0.7215(5) 0.7482(2) 0.25453(14) 0.0702(7) Uani d . 1 . .
    H H7A 0.7760 0.8083 0.2122 0.084 Uiso calc R 1 . .
    H H7B 0.6687 0.7981 0.3029 0.084 Uiso calc R 1 . .
    C C8 0.8859(4) 0.6613(2) 0.28737(14) 0.0686(6) Uani d . 1 . .
    H H8A 0.8347 0.6064 0.3336 0.082 Uiso calc R 1 . .
    H H8B 0.9925 0.7136 0.3114 0.082 Uiso calc R 1 . .
    C C9 0.9671(3) 0.5778(2) 0.21429(14) 0.0643(5) Uani d . 1 . .
    H H9A 1.0289 0.6322 0.1704 0.077 Uiso calc R 1 . .
    H H9B 1.0681 0.5200 0.2372 0.077 Uiso calc R 1 . .
    C C10 0.8011(3) 0.49950(18) 0.17303(13) 0.0547(4) Uani d . 1 . .
    H H10A 0.8540 0.4511 0.1240 0.066 Uiso calc R 1 . .
    H H10B 0.7502 0.4381 0.2154 0.066 Uiso calc R 1 . .
loop_
    _atom_site_aniso_label
    _atom_site_aniso_U_11
    _atom_site_aniso_U_22
    _atom_site_aniso_U_33
    _atom_site_aniso_U_12
    _atom_site_aniso_U_13
    _atom_site_aniso_U_23
    O1 0.0599(8) 0.0417(6) 0.0531(6) -0.0192(6) -0.0063(6) 0.0093(5)
    O2 0.0631(8) 0.0668(8) 0.0454(6) -0.0280(7) -0.0004(6) 0.0098(6)
    O3 0.0445(6) 0.0356(5) 0.1039(11) -0.0022(5) -0.0091(7) 0.0121(7)
    O4 0.0425(6) 0.0513(7) 0.1003(11) -0.0049(6) -0.0158(7) 0.0192(7)
    O5 0.0622(8) 0.0654(9) 0.0565(7) -0.0148(7) 0.0016(6) 0.0219(7)
    C1 0.0436(7) 0.0370(6) 0.0509(8) -0.0079(6) 0.0021(7) 0.0086(6)
    C2 0.0434(7) 0.0330(6) 0.0455(7) -0.0058(6) -0.0007(6) 0.0048(6)
    C3 0.0436(7) 0.0360(7) 0.0568(8) -0.0043(6) -0.0036(7) 0.0096(6)
    C4 0.0376(6) 0.0365(6) 0.0440(7) -0.0006(6) -0.0002(6) 0.0009(5)
    C5 0.0516(9) 0.0420(7) 0.0448(7) -0.0098(7) -0.0003(7) 0.0040(6)
    C6 0.0602(11) 0.0677(12) 0.0564(10) 0.0122(10) -0.0036(9) -0.0061(9)
    C7 0.0984(19) 0.0535(11) 0.0588(11) 0.0035(11) -0.0118(12) -0.0117(9)
    C8 0.0772(15) 0.0712(13) 0.0575(10) -0.0108(12) -0.0193(10) -0.0002(10)
    C9 0.0513(10) 0.0734(13) 0.0683(11) 0.0032(10) -0.0065(9) 0.0130(11)
    C10 0.0663(11) 0.0425(8) 0.0552(8) 0.0047(9) 0.0025(9) 0.0053(7)
_geom_special_details
;
All e.s.d.'s (except the e.s.d. in the dihedral angle between two l.s. planes)
are estimated using the full covariance matrix. The cell e.s.d.'s are taken
into account individually in the estimation of e.s.d.'s in distances, angles
and torsion angles; correlations between e.s.d.'s in cell parameters are only
used when they are defined by crystal symmetry. An approximate (isotropic)
treatment of cell e.s.d.'s is used for estimating e.s.d.'s involving l.s.
planes.
;
loop_
    _geom_bond_atom_site_label_1
    _geom_bond_atom_site_label_2
    _geom_bond_site_symmetry_2
    _geom_bond_distance
    _geom_bond_publ_flag
    O1 C1 . 1.336(2) ?
    O1 C5 . 1.4617(19) ?
    O2 C5 . 1.423(2) ?
    O2 C2 . 1.425(2) ?
    O3 C4 . 1.199(2) ?
    O4 C4 . 1.317(2) ?
    O4 H4A . 0.8200 ?
    O5 C1 . 1.193(2) ?
    C1 C2 . 1.511(2) ?
    C2 C3 . 1.507(2) ?
    C2 H2A . 0.9800 ?
    C3 C4 . 1.495(2) ?
    C3 H3A . 0.9700 ?
    C3 H3B . 0.9700 ?
    C5 C6 . 1.508(3) ?
    C5 C10 . 1.511(3) ?
    C6 C7 . 1.511(3) ?
    C6 H6A . 0.9700 ?
    C6 H6B . 0.9700 ?
    C7 C8 . 1.510(4) ?
    C7 H7A . 0.9700 ?
    C7 H7B . 0.9700 ?
    C8 C9 . 1.515(3) ?
    C8 H8A . 0.9700 ?
    C8 H8B . 0.9700 ?
    C9 C10 . 1.515(3) ?
    C9 H9A . 0.9700 ?
    C9 H9B . 0.9700 ?
    C10 H10A . 0.9700 ?
    C10 H10B . 0.9700 ?
loop_
    _geom_angle_atom_site_label_1
    _geom_angle_atom_site_label_2
    _geom_angle_atom_site_label_3
    _geom_angle_site_symmetry_1
    _geom_angle_site_symmetry_3
    _geom_angle
    _geom_angle_publ_flag
    C1 O1 C5 . . 110.00(12) ?
    C5 O2 C2 . . 108.11(13) ?
    C4 O4 H4A . . 109.5 ?
    O5 C1 O1 . . 123.82(15) ?
    O5 C1 C2 . . 128.12(16) ?
    O1 C1 C2 . . 108.05(13) ?
    O2 C2 C3 . . 109.37(15) ?
    O2 C2 C1 . . 103.66(13) ?
    C3 C2 C1 . . 113.23(12) ?
    O2 C2 H2A . . 110.1 ?
    C3 C2 H2A . . 110.1 ?
    C1 C2 H2A . . 110.1 ?
    C4 C3 C2 . . 112.30(13) ?
    C4 C3 H3A . . 109.1 ?
    C2 C3 H3A . . 109.1 ?
    C4 C3 H3B . . 109.1 ?
    C2 C3 H3B . . 109.1 ?
    H3A C3 H3B . . 107.9 ?
    O3 C4 O4 . . 122.26(15) ?
    O3 C4 C3 . . 125.67(15) ?
    O4 C4 C3 . . 112.07(14) ?
    O2 C5 O1 . . 104.72(12) ?
    O2 C5 C6 . . 109.10(17) ?
    O1 C5 C6 . . 109.04(14) ?
    O2 C5 C10 . . 112.38(15) ?
    O1 C5 C10 . . 108.68(15) ?
    C6 C5 C10 . . 112.58(15) ?
    C5 C6 C7 . . 111.0(2) ?
    C5 C6 H6A . . 109.4 ?
    C7 C6 H6A . . 109.4 ?
    C5 C6 H6B . . 109.4 ?
    C7 C6 H6B . . 109.4 ?
    H6A C6 H6B . . 108.0 ?
    C8 C7 C6 . . 111.94(17) ?
    C8 C7 H7A . . 109.2 ?
    C6 C7 H7A . . 109.2 ?
    C8 C7 H7B . . 109.2 ?
    C6 C7 H7B . . 109.2 ?
    H7A C7 H7B . . 107.9 ?
    C7 C8 C9 . . 110.88(17) ?
    C7 C8 H8A . . 109.5 ?
    C9 C8 H8A . . 109.5 ?
    C7 C8 H8B . . 109.5 ?
    C9 C8 H8B . . 109.5 ?
    H8A C8 H8B . . 108.1 ?
    C10 C9 C8 . . 110.37(19) ?
    C10 C9 H9A . . 109.6 ?
    C8 C9 H9A . . 109.6 ?
    C10 C9 H9B . . 109.6 ?
    C8 C9 H9B . . 109.6 ?
    H9A C9 H9B . . 108.1 ?
    C5 C10 C9 . . 111.66(15) ?
    C5 C10 H10A . . 109.3 ?
    C9 C10 H10A . . 109.3 ?
    C5 C10 H10B . . 109.3 ?
    C9 C10 H10B . . 109.3 ?
    H10A C10 H10B . . 107.9 ?
data_global
_journal_date_recd_electronic     2008-03-11
_journal_date_accepted     2008-04-22
_journal_name_full     'Acta Crystallographica, Section E'
_journal_year     2008
_journal_volume     64
_journal_issue      5
_journal_page_first     o939
_journal_page_last     o939
_journal_paper_category     QO
_journal_coeditor_code     WK2081
_publ_contact_author_name     'Yow-Fu Tsai'
_publ_contact_author_address
; Department of Chemistry
  Chung-Yuan Christian University
  Chung-Li 320
  Taiwan R.O.C.
;
_publ_contact_author_email     tsaiyofu@cycu.edu.tw
_publ_contact_author_fax     '886 3 265 3399'
_publ_contact_author_phone     '886 3 265 3307'
_publ_section_title
;
(2<i>S</i>)-2-(3-Oxo-1,4-dioxaspiro[4.5]decan-2-yl)ethanoic acid
;
loop_
    _publ_author_name
    _publ_author_footnote
    _publ_author_address
    'Yow-Fu Tsai' .
; Department of Chemistry
  Chung-Yuan Christian University
  Chung-Li 320
  Taiwan
;
    'Yu-Ting Su' .
; Department of Chemistry
  Chung-Yuan Christian University
  Chung-Li 320
  Taiwan
;
    'Chia-Her Lin' .
; Department of Chemistry
  Chung-Yuan Christian University
  Chung-Li 320
  Taiwan
;
