# Supplementary material for: (2S)-2-(3-Oxo-1,4-dioxaspiro­[4.5]decan-2-yl)ethanoic acid
Source: Acta Crystallogr Sect E Struct Rep Online. 2008 Apr 30;64(Pt 5):o939. doi: 10.1107/S160053680801146X (PMC2961159; doi:10.1107/S160053680801146X)
Supplement: Supplementary file 2 [file e-64-0o939-Isup2.hkl]

# 
# h,k,l, Fc-squared, Fo-squared, sigma(Fo-squared) and status flag 
# 
data_I
_shelx_title ' T1_0m in P2(1)2(1)2(1)' 
_shelx_refln_list_code          4 
_shelx_F_calc_maximum       76.01 
_exptl_crystal_F_000       456.00 
_reflns_d_resolution_high  0.6477 
 
loop_ 
 _symmetry_equiv_pos_as_xyz 
 'x, y, z' 
 '-x+1/2, -y, z+1/2' 
 '-x, y+1/2, -z+1/2' 
 'x+1/2, -y+1/2, -z' 
 
_cell_length_a     6.7098 
_cell_length_b    10.3463 
_cell_length_c    15.3175 
_cell_angle_alpha  90.000 
_cell_angle_beta   90.000 
_cell_angle_gamma  90.000 
 
_shelx_F_squared_multiplier     1.000 
 
loop_ 
 _refln_index_h 
 _refln_index_k 
 _refln_index_l 
 _refln_F_squared_calc 
 _refln_F_squared_meas 
 _refln_F_squared_sigma 
 _refln_observed_status 
   2   0   0      239.85      270.39      4.61 o 
   4   0   0     1268.94     1297.16     20.08 o 
   6   0   0      237.53      202.88      3.62 o 
   8   0   0        9.58        8.87      1.00 o 
  10   0   0        2.59        0.64      0.98 o 
   1   1   0     1473.06     1591.99     14.28 o 
   2   1   0     1185.15     1241.44     12.13 o 
   3   1   0      335.73      376.27      3.77 o 
   4   1   0      179.89      188.35      2.25 o 
   5   1   0       73.11       74.17      1.08 o 
   6   1   0        0.29       -0.26      0.26 o 
   7   1   0        4.14        3.56      0.51 o 
   8   1   0        0.14       -0.06      0.69 o 
   9   1   0        6.96        6.42      1.14 o 
  10   1   0        0.35       -0.29      0.63 o 
   0   2   0     1160.32     1087.21     11.93 o 
   1   2   0     4076.08     3982.77     45.83 o 
   2   2   0     3036.92     3166.54     63.26 o 
   3   2   0      836.62      839.72      8.24 o 
   4   2   0       94.53      103.61      1.34 o 
   5   2   0      295.43      298.79      3.52 o 
   6   2   0      197.52      184.90      2.77 o 
   7   2   0        8.44        6.94      1.12 o 
   8   2   0        0.00        0.20      0.62 o 
   9   2   0        0.46       -0.39      0.52 o 
  10   2   0        6.77        6.32      1.30 o 
   1   3   0     1701.07     1667.48     37.47 o 
   2   3   0        2.72        3.71      0.21 o 
   3   3   0      625.51      632.89      6.25 o 
   4   3   0        0.03        1.88      0.38 o 
   5   3   0       10.54       12.00      0.40 o 
   6   3   0      119.55      116.28      1.92 o 
   7   3   0       21.93       22.24      0.92 o 
   8   3   0        0.36        0.80      0.66 o 
   9   3   0        0.07       -0.51      0.56 o 
  10   3   0        2.61        1.51      1.17 o 
   0   4   0       23.23       17.77      0.38 o 
   1   4   0        2.63        2.24      0.16 o 
   2   4   0       84.21       93.12      1.55 o 
   3   4   0       39.38       48.42      0.90 o 
   4   4   0      506.05      491.53      5.55 o 
   5   4   0       18.01       10.99      0.48 o 
   6   4   0       16.50       17.28      0.64 o 
   7   4   0       27.21       25.58      0.98 o 
   8   4   0        0.03       -0.10      0.68 o 
   9   4   0        2.82        2.48      0.67 o 
   1   5   0       89.75      108.97      1.55 o 
   2   5   0      228.05      249.10      3.87 o 
   3   5   0        2.45        3.73      0.22 o 
   4   5   0        0.06        0.07      0.14 o 
   5   5   0       82.38       85.94      1.50 o 
   6   5   0       59.90       59.48      1.22 o 
   7   5   0       19.54       17.11      1.20 o 
   8   5   0        0.77        1.58      0.57 o 
   9   5   0       21.93       22.25      1.51 o 
   0   6   0      835.30      846.08     10.75 o 
   1   6   0       28.70       35.56      0.50 o 
   2   6   0       50.99       51.74      0.75 o 
   3   6   0        8.49       12.00      0.62 o 
   4   6   0       12.06        8.59      0.57 o 
   5   6   0        2.90        2.41      0.34 o 
   6   6   0        4.93        3.39      0.40 o 
   7   6   0       11.70       11.18      0.70 o 
   8   6   0        9.86       10.69      1.05 o 
   9   6   0        0.36        1.31      0.83 o 
   1   7   0      300.85      303.12      3.11 o 
   2   7   0        0.30        0.11      0.23 o 
   3   7   0      177.51      185.86      3.34 o 
   4   7   0       39.20       45.06      1.55 o 
   5   7   0        4.52        5.57      0.41 o 
   6   7   0       17.91       16.61      0.67 o 
   7   7   0       24.12       24.13      1.61 o 
   8   7   0        0.20       -0.61      0.61 o 
   0   8   0      254.70      221.92      5.33 o 
   1   8   0        0.00       -0.01      0.24 o 
   2   8   0        0.43        0.20      0.32 o 
   3   8   0        1.05        1.26      0.39 o 
   4   8   0       46.38       37.55      1.64 o 
   5   8   0       22.57       25.54      1.34 o 
   6   8   0       26.23       25.12      1.96 o 
   7   8   0       25.12       26.84      1.67 o 
   8   8   0        0.99        1.20      0.68 o 
   1   9   0      288.04      282.75      4.74 o 
   2   9   0       21.91       24.42      1.22 o 
   3   9   0       29.01       19.71      1.19 o 
   4   9   0        2.48        4.17      0.77 o 
   5   9   0       12.19       12.61      0.64 o 
   6   9   0        0.01        0.47      0.55 o 
   7   9   0       11.94       11.17      0.84 o 
   0  10   0      263.02      248.95      6.07 o 
   1  10   0        8.67        9.63      0.57 o 
   2  10   0       16.81       14.86      1.09 o 
   3  10   0        3.11        1.88      0.68 o 
   4  10   0       31.21       27.52      1.52 o 
   5  10   0        0.55       -0.22      0.37 o 
   6  10   0       27.00       27.24      1.04 o 
   7  10   0        0.06       -0.06      0.60 o 
   1  11   0       22.03       19.62      0.79 o 
   2  11   0       25.64       32.07      1.54 o 
   3  11   0        1.19        1.09      0.66 o 
   4  11   0       35.96       30.37      1.72 o 
   5  11   0        0.01       -0.76      0.76 o 
   6  11   0       38.36       42.07      1.86 o 
   0  12   0      132.83      128.39      3.61 o 
   1  12   0       50.63       53.22      1.37 o 
   2  12   0        6.34        5.24      0.83 o 
   3  12   0        0.26        0.00      0.70 o 
   4  12   0        7.51        7.84      1.03 o 
   5  12   0        7.26        9.35      1.21 o 
   6  12   0       18.80       20.30      1.01 o 
   1  13   0       20.38       20.16      0.89 o 
   2  13   0        0.34       -0.26      0.67 o 
   3  13   0        2.79        2.42      0.79 o 
   4  13   0        0.63        1.29      0.83 o 
   5  13   0        0.66        0.19      0.87 o 
   0  14   0        2.88        1.92      0.74 o 
   1  14   0        6.29        7.43      0.99 o 
   2  14   0        0.03       -0.63      0.71 o 
   3  14   0        0.05       -0.58      0.76 o 
   4  14   0       12.03       14.45      1.51 o 
   1  15   0        1.68        0.75      0.78 o 
   2  15   0        1.04        1.84      0.86 o 
   1   0   1      152.01      148.66      1.19 o 
   2   0   1     2381.37     2553.82     28.01 o 
   3   0   1      311.09      317.56      3.20 o 
   4   0   1      540.68      504.01      5.65 o 
   5   0   1        8.40        8.15      0.33 o 
   6   0   1       50.51       44.73      0.97 o 
   7   0   1        0.46        0.25      0.43 o 
   8   0   1        0.20        0.15      0.43 o 
   9   0   1        0.13        0.12      0.83 o 
  10   0   1        0.45        0.86      0.67 o 
   0   1   1      131.51      125.63      1.22 o 
   1   1   1     4067.36     4117.73     55.20 o 
   2   1   1      201.26      198.63      1.36 o 
   3   1   1      205.39      219.70      1.68 o 
   4   1   1      466.11      484.28      3.85 o 
   5   1   1       38.61       34.08      0.45 o 
   6   1   1       41.92       40.77      0.63 o 
   7   1   1        1.60        1.27      0.30 o 
   8   1   1        7.52        8.20      0.49 o 
   9   1   1        2.55        1.86      0.56 o 
  10   1   1        0.05       -0.45      0.45 o 
   0   2   1     5778.09     4481.61     90.27 o 
   1   2   1     5217.52     5096.56     65.81 o 
   2   2   1     1765.70     1808.42     16.57 o 
   3   2   1      276.41      293.27      2.22 o 
   4   2   1       94.29      104.20      0.89 o 
   5   2   1      110.27      103.89      1.00 o 
   6   2   1      102.03       95.21      1.25 o 
   7   2   1       30.98       27.32      0.73 o 
   8   2   1        0.51        0.12      0.31 o 
   9   2   1        0.33       -0.13      0.40 o 
  10   2   1        0.42        1.47      0.76 o 
   0   3   1      304.35      311.61      3.10 o 
   1   3   1      344.27      375.87      2.51 o 
   2   3   1      720.76      755.87      5.86 o 
   3   3   1     1568.84     1664.59     13.04 o 
   4   3   1       35.91       35.42      0.47 o 
   5   3   1       89.84       83.32      0.91 o 
   6   3   1      150.80      140.68      1.58 o 
   7   3   1        3.25        2.64      0.30 o 
   8   3   1        8.61        9.13      0.61 o 
   9   3   1        4.51        4.21      0.50 o 
  10   3   1        4.87        4.23      1.20 o 
   0   4   1       23.14       24.91      0.36 o 
   1   4   1     1614.15     1660.57     13.74 o 
   2   4   1     1883.78     2021.70     15.54 o 
   3   4   1      289.88      301.64      2.44 o 
   4   4   1      287.90      288.39      2.23 o 
   5   4   1       75.06       74.17      0.93 o 
   6   4   1       47.27       45.95      0.73 o 
   7   4   1        1.97        2.04      0.29 o 
   8   4   1        1.64        2.23      0.39 o 
   9   4   1        0.18        0.38      0.49 o 
   0   5   1      398.11      419.18      4.40 o 
   1   5   1     1404.45     1441.60      9.81 o 
   2   5   1      303.27      334.18      2.67 o 
   3   5   1      255.05      255.23      2.10 o 
   4   5   1       17.07       15.17      0.29 o 
   5   5   1      461.61      438.63      4.17 o 
   6   5   1       11.55       10.53      0.38 o 
   7   5   1        4.04        4.38      0.45 o 
   8   5   1        1.30        0.97      0.37 o 
   9   5   1        0.69        0.57      0.58 o 
   0   6   1        5.36        5.53      0.22 o 
   1   6   1       42.63       44.14      0.40 o 
   2   6   1       18.94       18.49      0.36 o 
   3   6   1      453.66      474.17      4.84 o 
   4   6   1        1.09        1.37      0.21 o 
   5   6   1       28.15       27.26      0.52 o 
   6   6   1        0.07        0.31      0.22 o 
   7   6   1       16.18       19.66      1.02 o 
   8   6   1        1.37        0.48      0.49 o 
   9   6   1        1.73        2.94      0.77 o 
   0   7   1      662.20      640.00      6.35 o 
   1   7   1      354.14      341.00      2.58 o 
   2   7   1       51.20       54.09      0.77 o 
   3   7   1       27.23       21.29      0.57 o 
   4   7   1       93.64       85.77      1.34 o 
   5   7   1      105.38      101.41      1.22 o 
   6   7   1       47.05       47.64      0.84 o 
   7   7   1        1.00        1.45      0.38 o 
   8   7   1       11.86       12.31      0.78 o 
   0   8   1        0.53        0.83      0.29 o 
   1   8   1       62.48       58.60      0.73 o 
   2   8   1        5.91        6.89      0.35 o 
   3   8   1       34.32       32.11      0.83 o 
   4   8   1       11.72        8.56      0.51 o 
   5   8   1        5.78        7.33      0.36 o 
   6   8   1       20.57       21.53      0.63 o 
   7   8   1        3.84        4.16      0.47 o 
   8   8   1        1.05        1.17      0.49 o 
   0   9   1      174.50      163.30      4.83 o 
   1   9   1        0.87        1.20      0.23 o 
   2   9   1        1.70        2.47      0.41 o 
   3   9   1      102.22       93.96      2.06 o 
   4   9   1       64.51       57.51      2.26 o 
   5   9   1       12.09       13.12      0.63 o 
   6   9   1       10.29       11.32      0.50 o 
   7   9   1        9.00        9.68      0.60 o 
   0  10   1       28.40       33.18      0.98 o 
   1  10   1        9.52        9.08      0.39 o 
   2  10   1        0.11        0.58      0.40 o 
   3  10   1        8.65        9.22      0.65 o 
   4  10   1        2.34        0.54      0.45 o 
   5  10   1        4.95        6.30      0.70 o 
   6  10   1        9.75       13.84      0.56 o 
   7  10   1       12.51       13.07      0.67 o 
   0  11   1       32.65       32.09      1.00 o 
   1  11   1       27.03       27.48      0.65 o 
   2  11   1       50.26       47.44      1.36 o 
   3  11   1        1.74        2.20      0.49 o 
   4  11   1       14.96       14.48      0.89 o 
   5  11   1        6.85        7.44      0.72 o 
   6  11   1        0.96        1.46      0.38 o 
   7  11   1        1.24        0.96      0.96 o 
   0  12   1        0.66        0.88      0.45 o 
   1  12   1        1.62        1.55      0.32 o 
   2  12   1        2.89        3.01      1.03 o 
   3  12   1        4.13        2.69      0.57 o 
   4  12   1        0.02       -0.01      0.49 o 
   5  12   1       13.19       17.28      1.70 o 
   6  12   1        0.30        0.48      0.48 o 
   0  13   1       29.72       31.91      2.12 o 
   1  13   1       14.09       14.46      0.65 o 
   2  13   1       16.54       19.75      2.63 o 
   3  13   1        0.01       -0.05      0.49 o 
   4  13   1        3.25        3.24      0.81 o 
   5  13   1       17.96       16.26      1.10 o 
   0  14   1        7.48        5.97      0.62 o 
   1  14   1        3.02        4.44      0.67 o 
   2  14   1        8.39        9.73      0.79 o 
   3  14   1        0.92        0.15      0.55 o 
   4  14   1        6.25        6.94      0.87 o 
   0  15   1        1.81        1.62      0.70 o 
   1  15   1        3.71        3.91      0.65 o 
   2  15   1        0.22        0.11      0.83 o 
   1   0   2     1136.64     1175.48      9.75 o 
   2   0   2     1025.26     1118.18     10.91 o 
   3   0   2      267.11      251.44      2.57 o 
   4   0   2      356.55      401.16      4.55 o 
   5   0   2        1.17        0.92      0.23 o 
   6   0   2      122.75      110.94      1.82 o 
   7   0   2        0.06       -0.21      0.40 o 
   8   0   2       14.50       15.00      0.88 o 
   9   0   2        2.04        3.17      0.64 o 
  10   0   2        4.57        5.26      0.86 o 
   0   1   2     2328.19     2193.77     61.67 o 
   1   1   2     1429.38     1420.85      9.04 o 
   2   1   2      515.59      526.38      3.66 o 
   3   1   2       78.84       89.95      0.75 o 
   4   1   2       46.06       48.82      0.53 o 
   5   1   2       70.88       68.05      0.72 o 
   6   1   2       24.18       23.37      0.49 o 
   7   1   2       29.73       26.56      0.71 o 
   8   1   2        1.10        0.82      0.35 o 
   9   1   2        2.54        2.26      0.45 o 
  10   1   2        1.85        2.24      0.61 o 
   0   2   2     1137.83     1024.05      9.22 o 
   1   2   2     4233.64     4103.48     44.46 o 
   2   2   2     1171.78     1273.23      9.51 o 
   3   2   2      412.50      394.60      2.95 o 
   4   2   2       39.50       38.13      0.45 o 
   5   2   2      248.10      246.03      2.09 o 
   6   2   2       50.31       47.80      0.73 o 
   7   2   2       14.95       13.81      0.48 o 
   8   2   2        2.65        2.91      0.47 o 
   9   2   2        2.43        2.30      0.47 o 
  10   2   2        5.42        5.82      0.89 o 
   0   3   2     1435.12     1463.19     14.73 o 
   1   3   2      558.43      600.18      4.40 o 
   2   3   2      341.68      346.49      2.94 o 
   3   3   2      276.30      299.86      2.27 o 
   4   3   2       30.06       28.15      0.35 o 
   5   3   2      129.22      117.79      1.20 o 
   6   3   2       44.50       38.23      0.65 o 
   7   3   2       15.22       14.64      0.51 o 
   8   3   2        1.97        1.66      0.37 o 
   9   3   2        1.50        1.19      0.44 o 
  10   3   2        3.21        3.67      1.19 o 
   0   4   2      222.31      201.13      2.04 o 
   1   4   2      257.45      280.08      2.11 o 
   2   4   2      388.83      415.90      3.80 o 
   3   4   2      561.62      547.91      5.00 o 
   4   4   2      137.11      137.16      1.22 o 
   5   4   2       50.22       48.36      0.70 o 
   6   4   2       53.20       56.20      0.83 o 
   7   4   2        0.82        1.48      0.37 o 
   8   4   2        2.42        3.17      0.42 o 
   9   4   2        2.72        2.11      0.53 o 
   0   5   2      457.72      446.00      4.43 o 
   1   5   2      288.50      301.62      2.28 o 
   2   5   2      436.82      446.87      4.09 o 
   3   5   2       37.51       41.21      0.55 o 
   4   5   2      325.88      315.81      2.60 o 
   5   5   2       52.38       45.21      0.69 o 
   6   5   2       13.76       12.37      0.40 o 
   7   5   2       24.86       22.92      0.62 o 
   8   5   2        4.78        5.20      0.63 o 
   9   5   2        4.21        4.14      1.03 o 
   0   6   2      175.19      175.34      1.84 o 
   1   6   2       62.52       70.27      0.67 o 
   2   6   2       94.86      100.92      1.07 o 
   3   6   2      178.19      176.90      1.93 o 
   4   6   2       64.51       65.32      0.82 o 
   5   6   2       14.79       13.01      0.38 o 
   6   6   2        8.21        8.87      0.50 o 
   7   6   2        3.58        3.92      0.42 o 
   8   6   2        0.22        1.11      0.43 o 
   9   6   2        5.49        6.62      0.75 o 
   0   7   2       11.77       11.06      0.29 o 
   1   7   2      156.66      154.51      1.34 o 
   2   7   2       37.89       36.34      0.47 o 
   3   7   2       70.77       80.42      1.23 o 
   4   7   2      193.78      185.79      2.44 o 
   5   7   2       32.23       30.43      0.77 o 
   6   7   2        0.51        0.46      0.24 o 
   7   7   2       14.38       15.40      0.60 o 
   8   7   2        0.38        0.29      0.48 o 
   0   8   2      114.82      115.80      1.73 o 
   1   8   2       15.98       14.08      0.33 o 
   2   8   2      145.75      150.73      1.93 o 
   3   8   2       94.77       92.54      1.62 o 
   4   8   2        2.10        3.68      0.41 o 
   5   8   2        3.10        4.45      0.31 o 
   6   8   2       23.23       25.67      1.01 o 
   7   8   2        6.37        5.77      0.52 o 
   8   8   2        3.61        3.25      0.56 o 
   0   9   2        0.14       -0.03      0.42 o 
   1   9   2      192.56      186.86      2.32 o 
   2   9   2        3.52        3.51      0.34 o 
   3   9   2      208.73      177.32      3.35 o 
   4   9   2        2.44        3.06      0.81 o 
   5   9   2        3.37        3.87      0.32 o 
   6   9   2       12.72       14.31      0.56 o 
   7   9   2        4.65        4.61      0.48 o 
   0  10   2      237.77      236.41      4.09 o 
   1  10   2       23.15       21.86      0.55 o 
   2  10   2       13.44       14.56      0.77 o 
   3  10   2        4.74        4.20      0.89 o 
   4  10   2       33.86       34.62      1.20 o 
   5  10   2        6.72        8.31      0.41 o 
   6  10   2        8.53        9.77      0.75 o 
   7  10   2        0.18       -0.15      0.38 o 
   0  11   2       24.18       24.87      1.74 o 
   1  11   2        5.56        6.01      0.49 o 
   2  11   2        8.79       10.21      0.67 o 
   3  11   2        9.61       10.04      1.21 o 
   4  11   2       10.47        9.01      0.76 o 
   5  11   2        1.51        0.50      0.40 o 
   6  11   2       16.81       14.39      0.60 o 
   7  11   2        0.16       -0.78      0.78 o 
   0  12   2       15.81       16.76      1.00 o 
   1  12   2       32.54       30.46      1.00 o 
   2  12   2       23.61       23.10      1.21 o 
   3  12   2        4.61        5.86      0.63 o 
   4  12   2        5.79        7.05      0.76 o 
   5  12   2       12.93       11.94      0.96 o 
   6  12   2        9.44       10.16      0.80 o 
   0  13   2       15.41       15.17      0.79 o 
   1  13   2        1.81        1.68      0.41 o 
   2  13   2        2.17        3.25      0.77 o 
   3  13   2        3.51        3.84      0.63 o 
   4  13   2        1.06        1.04      1.09 o 
   5  13   2        1.22        1.18      0.71 o 
   0  14   2        1.43       -0.26      0.44 o 
   1  14   2        2.82        2.56      0.68 o 
   2  14   2        1.29        1.64      0.55 o 
   3  14   2        0.92       -0.35      0.56 o 
   4  14   2       11.49       11.56      0.95 o 
   0  15   2        1.41       -0.11      0.70 o 
   1  15   2        3.03        3.89      0.64 o 
   2  15   2        0.90        0.76      0.81 o 
   1   0   3     2822.68     2765.89     47.07 o 
   2   0   3      171.91      157.37      2.37 o 
   3   0   3     1036.44     1127.33     11.02 o 
   4   0   3      160.49      159.62      1.95 o 
   5   0   3       73.50       69.44      1.09 o 
   6   0   3       22.01       23.80      0.90 o 
   7   0   3       18.49       16.81      1.54 o 
   8   0   3        1.09        0.50      0.74 o 
   9   0   3        5.35        5.55      0.76 o 
  10   0   3        0.12       -0.64      0.91 o 
   0   1   3     1251.11     1307.64     14.51 o 
   1   1   3      746.40      786.55      5.81 o 
   2   1   3       11.27       10.97      0.16 o 
   3   1   3      189.16      203.66      1.57 o 
   4   1   3      405.36      407.72      3.27 o 
   5   1   3       39.40       33.64      0.46 o 
   6   1   3        5.38        4.53      0.27 o 
   7   1   3        9.55        9.41      0.47 o 
   8   1   3        4.96        6.06      0.46 o 
   9   1   3        2.97        3.11      0.48 o 
  10   1   3        0.97       -0.23      0.70 o 
   0   2   3       20.21       26.17      0.32 o 
   1   2   3     3080.55     3086.11     33.60 o 
   2   2   3       77.89       85.02      0.73 o 
   3   2   3      537.36      574.16      4.24 o 
   4   2   3      186.43      200.48      1.59 o 
   5   2   3       62.89       55.57      0.68 o 
   6   2   3        8.93        9.84      0.45 o 
   7   2   3       13.15       11.98      0.46 o 
   8   2   3        3.34        3.48      0.41 o 
   9   2   3        0.59       -0.03      0.40 o 
  10   2   3        2.23        2.00      1.05 o 
   0   3   3      176.45      154.77      1.77 o 
   1   3   3      867.28      957.66      9.36 o 
   2   3   3      805.03      847.76      7.60 o 
   3   3   3      103.08      127.20      1.10 o 
   4   3   3       49.18       41.66      0.48 o 
   5   3   3      113.81      103.67      1.09 o 
   6   3   3       82.49       80.26      1.04 o 
   7   3   3       16.27       17.00      0.53 o 
   8   3   3        5.50        4.10      0.43 o 
   9   3   3        0.97        1.35      0.48 o 
   0   4   3      451.87      451.91      5.01 o 
   1   4   3      647.40      705.10      5.86 o 
   2   4   3      153.89      149.99      1.46 o 
   3   4   3      205.32      218.79      1.93 o 
   4   4   3       94.26       97.66      0.92 o 
   5   4   3       25.53       20.31      0.40 o 
   6   4   3        2.49        3.34      0.26 o 
   7   4   3       11.25       11.49      0.46 o 
   8   4   3        1.67        1.10      0.56 o 
   9   4   3        6.52        7.05      0.65 o 
   0   5   3      287.42      272.34      3.10 o 
   1   5   3      121.13      135.21      1.14 o 
   2   5   3        5.85        7.18      0.39 o 
   3   5   3      158.18      158.45      1.59 o 
   4   5   3      165.95      157.83      1.39 o 
   5   5   3      242.12      236.51      2.39 o 
   6   5   3        1.31        1.61      0.24 o 
   7   5   3        0.38        0.97      0.42 o 
   8   5   3       14.14       16.99      0.76 o 
   9   5   3        1.58        2.50      0.54 o 
   0   6   3       47.83       41.12      0.64 o 
   1   6   3       23.47       23.70      0.31 o 
   2   6   3        8.49        7.54      0.21 o 
   3   6   3       69.83       67.73      0.87 o 
   4   6   3       19.54       15.58      0.37 o 
   5   6   3       59.41       66.61      0.89 o 
   6   6   3        4.08        4.95      0.32 o 
   7   6   3       13.18       13.03      0.55 o 
   8   6   3        0.52        0.66      0.68 o 
   9   6   3        2.90        3.63      0.69 o 
   0   7   3      118.73      115.21      1.47 o 
   1   7   3      134.04      120.69      1.01 o 
   2   7   3       11.18        8.29      0.30 o 
   3   7   3      207.45      209.75      2.62 o 
   4   7   3       27.37       26.94      0.80 o 
   5   7   3       35.50       35.72      0.74 o 
   6   7   3       20.04       20.32      0.55 o 
   7   7   3        0.94        1.50      0.40 o 
   8   7   3        9.37        9.94      0.81 o 
   0   8   3       36.34       34.59      0.73 o 
   1   8   3       55.67       57.38      0.72 o 
   2   8   3       70.54       64.47      1.54 o 
   3   8   3      128.90      121.36      1.98 o 
   4   8   3       15.94       17.72      0.70 o 
   5   8   3        5.60        5.82      0.34 o 
   6   8   3       12.79       10.50      0.53 o 
   7   8   3        3.33        3.54      0.47 o 
   8   8   3        1.42        2.16      0.53 o 
   0   9   3      247.23      242.56      8.15 o 
   1   9   3       31.43       29.78      0.61 o 
   2   9   3        4.33        5.09      0.40 o 
   3   9   3        2.34        5.12      0.54 o 
   4   9   3        5.31        4.94      0.59 o 
   5   9   3        0.06        0.38      0.25 o 
   6   9   3        0.76        0.47      0.30 o 
   7   9   3        1.12        0.97      0.39 o 
   0  10   3        3.38        4.22      0.45 o 
   1  10   3       75.04       69.23      1.26 o 
   2  10   3       34.62       33.20      0.80 o 
   3  10   3       21.67       19.06      0.88 o 
   4  10   3        5.79        5.77      0.64 o 
   5  10   3       11.35       10.47      0.45 o 
   6  10   3        0.48        0.28      0.33 o 
   7  10   3        7.69        8.06      0.57 o 
   0  11   3        1.62        2.16      0.42 o 
   1  11   3        0.83        0.41      0.35 o 
   2  11   3       20.97       18.46      0.83 o 
   3  11   3        0.06        1.27      0.47 o 
   4  11   3       11.30        9.75      0.75 o 
   5  11   3       13.55       14.56      0.53 o 
   6  11   3        2.25        2.39      0.42 o 
   7  11   3        1.29        1.12      0.95 o 
   0  12   3        4.23        5.34      0.55 o 
   1  12   3        6.32        6.27      0.45 o 
   2  12   3       27.66       26.77      1.06 o 
   3  12   3        2.82        2.64      0.54 o 
   4  12   3        0.35        0.03      0.56 o 
   5  12   3        4.96        4.67      0.49 o 
   6  12   3        5.59        6.76      0.69 o 
   0  13   3        2.12        2.24      0.49 o 
   1  13   3        1.99        2.58      0.40 o 
   2  13   3       21.65       24.14      1.06 o 
   3  13   3        0.91        1.61      0.56 o 
   4  13   3        8.18        8.72      0.85 o 
   5  13   3       16.96       19.91      1.19 o 
   0  14   3        1.37        1.68      0.62 o 
   1  14   3        8.69        9.35      0.85 o 
   2  14   3        2.48        3.10      0.69 o 
   3  14   3        1.38        0.88      0.58 o 
   4  14   3        3.46        2.46      0.99 o 
   0  15   3        0.81        0.32      0.72 o 
   1  15   3       11.68       13.16      0.85 o 
   2  15   3        0.14        0.85      0.79 o 
   1   0   4        0.62        2.91      0.19 o 
   2   0   4      239.50      260.57      2.93 o 
   3   0   4      278.77      276.13      2.81 o 
   4   0   4      383.19      375.18      4.27 o 
   5   0   4       21.80       18.23      0.72 o 
   6   0   4        3.61        2.77      0.46 o 
   7   0   4        6.70        8.29      0.64 o 
   8   0   4        4.94        6.13      0.67 o 
   9   0   4       10.02       10.57      0.90 o 
  10   0   4        0.59        1.63      1.08 o 
   0   1   4     3017.06     2933.79     29.10 o 
   1   1   4     2011.09     2053.14     17.89 o 
   2   1   4       65.18       68.61      0.54 o 
   3   1   4      622.17      680.10      4.74 o 
   4   1   4       51.53       55.56      0.55 o 
   5   1   4       77.85       72.91      0.82 o 
   6   1   4       44.48       39.91      0.65 o 
   7   1   4       17.84       15.55      0.51 o 
   8   1   4        2.61        2.11      0.39 o 
   9   1   4        8.27        9.36      0.61 o 
  10   1   4        0.96        1.64      1.10 o 
   0   2   4     1011.02     1028.94     13.80 o 
   1   2   4       65.59       65.01      0.67 o 
   2   2   4      659.04      730.71      5.35 o 
   3   2   4        9.66        9.82      0.19 o 
   4   2   4       55.56       54.08      0.53 o 
   5   2   4       31.66       29.44      0.46 o 
   6   2   4       96.99       93.39      1.16 o 
   7   2   4        1.49        0.97      0.28 o 
   8   2   4        3.60        2.88      0.40 o 
   9   2   4        0.88        0.51      0.46 o 
  10   2   4        4.23        5.96      1.22 o 
   0   3   4       19.89       16.75      0.36 o 
   1   3   4      113.14      114.69      1.12 o 
   2   3   4     1611.29     1737.97     14.31 o 
   3   3   4      172.54      188.65      1.57 o 
   4   3   4       43.65       50.28      0.55 o 
   5   3   4       54.58       49.21      0.64 o 
   6   3   4       28.46       22.83      0.55 o 
   7   3   4        7.65        6.65      0.38 o 
   8   3   4        1.55        1.30      0.39 o 
   9   3   4        2.48        4.16      1.37 o 
   0   4   4       13.46       10.89      0.24 o 
   1   4   4      133.78      121.14      1.19 o 
   2   4   4      634.91      674.24      5.63 o 
   3   4   4       53.49       52.94      0.57 o 
   4   4   4       74.25       68.62      0.70 o 
   5   4   4       20.05       16.82      0.37 o 
   6   4   4       13.47       12.83      0.57 o 
   7   4   4        1.11        0.79      0.28 o 
   8   4   4        4.12        4.32      0.50 o 
   9   4   4        0.61        0.31      0.48 o 
   0   5   4      352.86      357.20      4.01 o 
   1   5   4      326.97      360.82      2.86 o 
   2   5   4      376.57      386.22      3.08 o 
   3   5   4      141.66      136.40      1.40 o 
   4   5   4       92.84       84.41      0.83 o 
   5   5   4       28.61       33.49      0.57 o 
   6   5   4       32.73       32.66      0.83 o 
   7   5   4       10.11        9.82      0.48 o 
   8   5   4       12.56       11.71      0.67 o 
   9   5   4        3.61        2.96      0.56 o 
   0   6   4      113.32      109.94      1.38 o 
   1   6   4       97.28       92.90      0.84 o 
   2   6   4       26.59       22.18      0.32 o 
   3   6   4       15.23       13.87      0.32 o 
   4   6   4       55.18       54.23      0.73 o 
   5   6   4        0.41        0.27      0.21 o 
   6   6   4        4.01        5.07      0.36 o 
   7   6   4        6.70        6.29      0.43 o 
   8   6   4        1.68        1.83      0.46 o 
   9   6   4        0.99        1.91      0.82 o 
   0   7   4       21.52       22.58      0.47 o 
   1   7   4       58.06       62.93      0.64 o 
   2   7   4      160.83      147.46      1.49 o 
   3   7   4        7.73        7.51      0.35 o 
   4   7   4       30.99       32.89      1.23 o 
   5   7   4       25.78       25.80      0.56 o 
   6   7   4        3.78        3.67      0.36 o 
   7   7   4       17.35       18.64      0.75 o 
   8   7   4        7.90        9.37      0.71 o 
   0   8   4       92.46       86.87      1.39 o 
   1   8   4       13.30       13.94      0.38 o 
   2   8   4       31.12       29.17      0.60 o 
   3   8   4        6.36        4.88      0.41 o 
   4   8   4       30.25       29.95      0.86 o 
   5   8   4        4.79        4.65      0.30 o 
   6   8   4       14.25       14.38      0.53 o 
   7   8   4        0.27        1.03      0.38 o 
   8   8   4        3.82        3.39      0.88 o 
   0   9   4       72.77       67.68      1.46 o 
   1   9   4       58.53       51.72      0.87 o 
   2   9   4       89.87       82.04      1.22 o 
   3   9   4       27.35       27.62      0.82 o 
   4   9   4        1.71        2.65      0.40 o 
   5   9   4       11.36       10.43      0.43 o 
   6   9   4        3.22        2.19      0.38 o 
   7   9   4        1.71        2.35      0.45 o 
   0  10   4       41.67       43.06      1.13 o 
   1  10   4       31.69       30.60      0.77 o 
   2  10   4       10.06        9.47      0.75 o 
   3  10   4       53.98       54.82      1.49 o 
   4  10   4       13.07       14.52      1.22 o 
   5  10   4        3.26        3.79      0.34 o 
   6  10   4        5.24        6.42      0.47 o 
   7  10   4        4.32        4.41      0.50 o 
   0  11   4       39.43       36.22      2.31 o 
   1  11   4        9.15        8.64      0.48 o 
   2  11   4        5.00        4.84      0.61 o 
   3  11   4        2.83        4.42      0.57 o 
   4  11   4        7.98        8.39      0.99 o 
   5  11   4       17.54       19.86      0.61 o 
   6  11   4        7.93        7.11      0.74 o 
   7  11   4        1.21        1.99      1.03 o 
   0  12   4        7.13        6.40      0.56 o 
   1  12   4        4.53        5.12      0.44 o 
   2  12   4       26.20       28.53      1.09 o 
   3  12   4        9.32        8.98      2.02 o 
   4  12   4       13.40       15.22      1.56 o 
   5  12   4        5.49        5.73      0.85 o 
   6  12   4        0.80        0.35      0.97 o 
   0  13   4        0.06        0.03      0.45 o 
   1  13   4        6.65        6.77      0.49 o 
   2  13   4        5.31        5.55      0.65 o 
   3  13   4        0.49        1.08      0.65 o 
   4  13   4        2.21        2.16      0.69 o 
   5  13   4        2.27        0.62      0.47 o 
   0  14   4        0.03        0.10      0.68 o 
   1  14   4        3.00        3.70      0.77 o 
   2  14   4        1.48        1.70      0.56 o 
   3  14   4        4.68        4.75      0.70 o 
   4  14   4        6.81        7.76      1.25 o 
   0  15   4        0.02       -0.70      0.70 o 
   1  15   4        0.33        1.28      0.55 o 
   2  15   4        8.58        6.81      1.05 o 
   1   0   5      171.72      177.56      1.91 o 
   2   0   5      104.48       91.21      0.99 o 
   3   0   5      248.45      255.34      5.41 o 
   4   0   5      281.37      258.40      3.03 o 
   5   0   5      248.87      246.42      3.44 o 
   6   0   5       31.04       23.31      0.70 o 
   7   0   5        0.22        0.54      0.41 o 
   8   0   5        0.55        0.98      0.98 o 
   9   0   5        1.45        1.93      0.66 o 
   0   1   5     1610.77     1716.94     18.78 o 
   1   1   5      385.60      383.22      3.00 o 
   2   1   5     1435.13     1536.40     11.14 o 
   3   1   5       78.78       83.97      0.68 o 
   4   1   5       37.52       45.67      0.48 o 
   5   1   5      222.40      217.95      2.02 o 
   6   1   5       57.05       56.84      0.82 o 
   7   1   5        4.98        4.80      0.37 o 
   8   1   5        6.11        5.99      0.49 o 
   9   1   5        4.30        5.01      0.53 o 
  10   1   5        0.06       -0.53      0.95 o 
   0   2   5      552.90      560.68      7.13 o 
   1   2   5        6.95        6.66      0.20 o 
   2   2   5      261.18      284.54      2.14 o 
   3   2   5       70.63       79.38      0.73 o 
   4   2   5      266.99      263.31      2.18 o 
   5   2   5       25.99       31.02      0.48 o 
   6   2   5        8.99        7.89      0.32 o 
   7   2   5       10.51       10.71      0.46 o 
   8   2   5        3.35        4.84      0.45 o 
   9   2   5        1.67        1.45      0.61 o 
   0   3   5      159.94      178.60      2.35 o 
   1   3   5      785.57      831.38      7.43 o 
   2   3   5      220.37      234.23      2.21 o 
   3   3   5      186.11      180.11      1.51 o 
   4   3   5       72.20       64.06      0.66 o 
   5   3   5      131.03      136.90      1.37 o 
   6   3   5        3.68        6.08      0.34 o 
   7   3   5        1.44        1.71      0.31 o 
   8   3   5       12.41       10.79      0.65 o 
   9   3   5        0.35        0.58      0.66 o 
   0   4   5        1.94        3.09      0.16 o 
   1   4   5       74.88       78.03      0.84 o 
   2   4   5      217.86      239.59      2.27 o 
   3   4   5      110.72      120.12      1.05 o 
   4   4   5      107.36      106.24      0.99 o 
   5   4   5      106.34       92.95      1.02 o 
   6   4   5       17.00       16.37      0.47 o 
   7   4   5       18.91       20.07      0.64 o 
   8   4   5        2.47        3.27      0.54 o 
   9   4   5        0.52        0.23      0.49 o 
   0   5   5       52.19       60.50      0.81 o 
   1   5   5       23.85       22.16      0.27 o 
   2   5   5      329.21      342.96      2.94 o 
   3   5   5       42.86       42.93      0.56 o 
   4   5   5       62.82       59.44      0.64 o 
   5   5   5        8.08       10.36      0.39 o 
   6   5   5       33.16       29.87      0.71 o 
   7   5   5        2.51        2.23      0.37 o 
   8   5   5        2.75        3.01      0.48 o 
   9   5   5        0.07        0.33      0.58 o 
   0   6   5      151.62      151.20      1.82 o 
   1   6   5        8.38        8.39      0.21 o 
   2   6   5       11.45       14.61      0.29 o 
   3   6   5       14.84       13.13      0.31 o 
   4   6   5      328.01      304.60      2.93 o 
   5   6   5      100.42      103.84      1.33 o 
   6   6   5        3.26        3.95      0.33 o 
   7   6   5        2.62        2.47      0.37 o 
   8   6   5        3.43        4.07      0.59 o 
   9   6   5        0.74        1.31      0.65 o 
   0   7   5       58.37       51.09      0.78 o 
   1   7   5       79.90       73.68      0.78 o 
   2   7   5       44.13       42.35      0.56 o 
   3   7   5       15.86       21.27      0.54 o 
   4   7   5       35.22       34.65      0.69 o 
   5   7   5        3.97        4.78      0.29 o 
   6   7   5        4.27        4.01      0.34 o 
   7   7   5        4.51        5.80      0.54 o 
   8   7   5        3.14        2.33      0.44 o 
   0   8   5        0.01        0.48      0.24 o 
   1   8   5      233.21      230.99      2.48 o 
   2   8   5       46.67       42.91      0.75 o 
   3   8   5       69.07       66.27      1.29 o 
   4   8   5       16.95       17.04      0.96 o 
   5   8   5        7.93        9.90      0.38 o 
   6   8   5       15.44       16.21      0.57 o 
   7   8   5        2.47        3.35      0.43 o 
   8   8   5        5.02        4.50      0.65 o 
   0   9   5        7.69        9.35      0.44 o 
   1   9   5       49.03       45.91      0.86 o 
   2   9   5       15.87       15.48      0.47 o 
   3   9   5        4.11        4.51      0.43 o 
   4   9   5        1.95        1.83      0.39 o 
   5   9   5        2.07        1.88      0.40 o 
   6   9   5        0.36        0.05      0.33 o 
   7   9   5        3.59        4.29      0.49 o 
   8   9   5        2.85        6.40      1.27 o 
   0  10   5        0.66        0.74      0.38 o 
   1  10   5       68.53       66.11      1.21 o 
   2  10   5        1.27        1.42      0.30 o 
   3  10   5       16.73       18.12      1.12 o 
   4  10   5        9.28       10.26      1.33 o 
   5  10   5       10.34       10.11      0.46 o 
   6  10   5        1.53        0.90      0.37 o 
   7  10   5        2.74        2.94      0.46 o 
   0  11   5        3.45        3.25      0.46 o 
   1  11   5        5.79        5.99      0.43 o 
   2  11   5        0.67        0.85      0.32 o 
   3  11   5        6.61        7.43      0.96 o 
   4  11   5       14.72       14.41      0.89 o 
   5  11   5        0.35       -0.01      0.39 o 
   6  11   5        8.22       10.27      0.59 o 
   0  12   5        0.03        0.31      0.56 o 
   1  12   5        2.95        2.72      0.58 o 
   2  12   5       27.01       25.71      1.55 o 
   3  12   5        4.34        4.95      0.68 o 
   4  12   5       12.79       17.81      1.72 o 
   5  12   5        4.43        5.38      0.42 o 
   6  12   5        3.63        3.94      0.59 o 
   0  13   5        0.15       -0.52      0.52 o 
   1  13   5        1.84        1.21      0.38 o 
   2  13   5        2.80        4.19      0.60 o 
   3  13   5        4.21        4.54      1.19 o 
   4  13   5       12.52       14.56      1.42 o 
   5  13   5        1.22        1.94      0.61 o 
   0  14   5        0.43        1.05      0.71 o 
   1  14   5       14.74       15.54      0.69 o 
   2  14   5        4.23        3.94      0.64 o 
   3  14   5        1.57        1.32      1.38 o 
   4  14   5        4.52        4.91      1.15 o 
   0   0   6       52.61       55.28      1.43 o 
   1   0   6       93.77       97.09      1.16 o 
   2   0   6       91.12       90.30      1.15 o 
   3   0   6       55.44       54.09      0.68 o 
   4   0   6        4.02        5.20      0.31 o 
   5   0   6      148.11      145.78      2.20 o 
   6   0   6        1.12        0.76      0.42 o 
   7   0   6       70.18       68.01      1.40 o 
   8   0   6       13.57       15.43      0.94 o 
   9   0   6        4.45        2.88      0.66 o 
   0   1   6     1176.99     1210.38     13.19 o 
   1   1   6       70.88       77.45      0.67 o 
   2   1   6      158.87      150.99      1.57 o 
   3   1   6      217.17      220.41      1.71 o 
   4   1   6      274.94      297.40      2.44 o 
   5   1   6       29.95       32.57      0.55 o 
   6   1   6       74.78       67.58      0.92 o 
   7   1   6       16.09       15.83      0.55 o 
   8   1   6        0.76        0.37      0.37 o 
   9   1   6        4.49        5.17      0.61 o 
   0   2   6      785.65      814.52     10.29 o 
   1   2   6      277.15      271.97      2.50 o 
   2   2   6      301.58      331.66      2.48 o 
   3   2   6        8.90       11.58      0.21 o 
   4   2   6       20.72       20.60      0.33 o 
   5   2   6       69.21       66.64      0.86 o 
   6   2   6       57.61       56.53      0.87 o 
   7   2   6       11.65       11.41      0.47 o 
   8   2   6        5.55        4.91      0.54 o 
   9   2   6        0.24        0.28      0.46 o 
   0   3   6       49.82       54.23      0.79 o 
   1   3   6     2581.16     2523.06     22.37 o 
   2   3   6      125.25      139.11      1.38 o 
   3   3   6      149.50      160.71      1.36 o 
   4   3   6       79.89       79.15      0.78 o 
   5   3   6       52.11       55.26      0.70 o 
   6   3   6       13.83       12.88      0.43 o 
   7   3   6       21.07       21.07      0.67 o 
   8   3   6        6.67        9.46      0.91 o 
   9   3   6        0.66        0.73      0.50 o 
   0   4   6       72.87       87.19      1.23 o 
   1   4   6      133.04      145.95      1.42 o 
   2   4   6      183.98      192.60      2.05 o 
   3   4   6      247.30      243.68      2.00 o 
   4   4   6      183.92      174.85      1.52 o 
   5   4   6       31.42       28.82      0.48 o 
   6   4   6        0.40        0.39      0.27 o 
   7   4   6        1.89        2.46      0.45 o 
   8   4   6        1.68        0.78      0.46 o 
   9   4   6        0.41       -0.03      0.47 o 
   0   5   6      126.60      133.86      1.84 o 
   1   5   6      435.77      463.77      4.66 o 
   2   5   6       56.16       58.42      0.70 o 
   3   5   6        1.38        1.58      0.15 o 
   4   5   6       34.03       34.62      0.49 o 
   5   5   6        4.25        4.55      0.28 o 
   6   5   6       14.78       17.95      0.67 o 
   7   5   6       17.04       18.93      0.65 o 
   8   5   6        3.95        5.37      0.49 o 
   9   5   6        4.01        3.17      0.76 o 
   0   6   6      141.38      150.06      2.09 o 
   1   6   6       79.11       77.61      0.78 o 
   2   6   6       13.09       11.93      0.23 o 
   3   6   6       42.76       34.34      0.55 o 
   4   6   6       67.94       63.24      0.93 o 
   5   6   6       13.58       13.40      0.42 o 
   6   6   6        1.87        1.46      0.38 o 
   7   6   6        3.08        4.73      0.42 o 
   8   6   6        1.02        1.13      0.40 o 
   9   6   6        0.89        0.97      1.08 o 
   0   7   6        2.65        1.36      0.19 o 
   1   7   6      138.40      139.43      1.42 o 
   2   7   6       60.92       60.00      0.72 o 
   3   7   6        4.28        3.72      0.29 o 
   4   7   6        8.07        8.37      0.35 o 
   5   7   6       16.43       16.03      0.45 o 
   6   7   6        4.35        6.18      0.40 o 
   7   7   6        6.55        6.68      0.46 o 
   8   7   6        2.58        2.68      0.46 o 
   0   8   6       76.66       77.67      1.29 o 
   1   8   6       81.42       80.95      1.30 o 
   2   8   6       72.61       70.21      0.94 o 
   3   8   6       83.26       67.68      1.31 o 
   4   8   6       26.43       26.40      1.73 o 
   5   8   6        9.83        9.33      0.38 o 
   6   8   6       16.90       19.56      0.86 o 
   7   8   6        1.38        0.41      0.53 o 
   8   8   6        0.51        0.80      0.43 o 
   0   9   6       87.53       83.66      1.41 o 
   1   9   6       48.12       45.82      0.81 o 
   2   9   6        0.57        0.38      0.23 o 
   3   9   6       13.45       13.21      0.61 o 
   4   9   6       15.24       15.21      0.69 o 
   5   9   6        7.37        7.02      0.36 o 
   6   9   6        4.97        5.85      0.45 o 
   7   9   6        9.40       10.94      0.84 o 
   8   9   6        1.20        2.44      1.08 o 
   0  10   6      236.03      241.45      5.87 o 
   1  10   6        8.98        9.44      0.46 o 
   2  10   6       89.06       79.33      1.39 o 
   3  10   6       32.35       32.67      1.12 o 
   4  10   6        9.27       10.55      0.93 o 
   5  10   6        5.78        6.32      0.42 o 
   6  10   6        1.75        1.91      0.49 o 
   7  10   6        2.78        2.48      1.01 o 
   0  11   6       10.13       10.65      0.86 o 
   1  11   6       11.45       11.57      0.61 o 
   2  11   6        7.93        9.02      0.49 o 
   3  11   6        9.14        9.92      0.72 o 
   4  11   6        0.41       -0.23      0.51 o 
   5  11   6        5.55        4.94      0.43 o 
   6  11   6        2.41        2.82      0.72 o 
   0  12   6       22.88       22.10      1.21 o 
   1  12   6        1.65        1.59      0.37 o 
   2  12   6       23.84       27.90      0.79 o 
   3  12   6        7.80        8.10      1.18 o 
   4  12   6        0.87        1.08      0.58 o 
   5  12   6        5.81        5.24      0.48 o 
   0  13   6        0.85        1.56      0.64 o 
   1  13   6        2.38        2.21      0.41 o 
   2  13   6        4.61        4.57      0.64 o 
   3  13   6        0.80        0.40      0.55 o 
   4  13   6        5.93        7.75      0.84 o 
   5  13   6        1.74        0.78      0.55 o 
   0  14   6       14.65       13.88      1.17 o 
   1  14   6        0.19       -0.29      0.49 o 
   2  14   6        0.87       -0.23      0.57 o 
   3  14   6        2.88        0.47      0.90 o 
   1   0   7        6.36        9.23      0.26 o 
   2   0   7       36.34       38.84      0.58 o 
   3   0   7       74.92       87.18      1.00 o 
   4   0   7       23.75       23.94      0.44 o 
   5   0   7        2.72        2.01      0.29 o 
   6   0   7       34.27       31.82      1.00 o 
   7   0   7       19.08       21.71      0.80 o 
   8   0   7        3.87        3.28      0.63 o 
   9   0   7        0.08        0.12      0.91 o 
   0   1   7      881.07      964.07     12.16 o 
   1   1   7      248.26      262.26      3.47 o 
   2   1   7      423.86      472.27      3.71 o 
   3   1   7      289.45      286.51      2.33 o 
   4   1   7      230.58      233.49      2.82 o 
   5   1   7        3.03        5.61      0.26 o 
   6   1   7       15.18       18.02      0.46 o 
   7   1   7       38.84       39.10      0.82 o 
   8   1   7       12.85       10.18      0.68 o 
   9   1   7        5.03        5.21      0.78 o 
   0   2   7      301.44      316.80      4.08 o 
   1   2   7       70.69       83.58      1.09 o 
   2   2   7      292.49      298.39      2.25 o 
   3   2   7       27.29       28.23      0.35 o 
   4   2   7       14.56       14.66      0.28 o 
   5   2   7       77.65       74.90      0.94 o 
   6   2   7       34.85       31.24      0.60 o 
   7   2   7       49.35       51.53      1.03 o 
   8   2   7        2.86        3.71      0.53 o 
   9   2   7        1.38        1.44      0.66 o 
   0   3   7      275.79      284.60      3.68 o 
   1   3   7      599.70      640.64      7.32 o 
   2   3   7       35.17       29.88      0.42 o 
   3   3   7       89.40       95.73      0.87 o 
   4   3   7       12.31       14.46      0.28 o 
   5   3   7       87.25       84.49      1.03 o 
   6   3   7        5.01        5.15      0.43 o 
   7   3   7        3.15        3.04      0.38 o 
   8   3   7       20.58       22.03      1.24 o 
   9   3   7        0.43        0.21      0.49 o 
   0   4   7        8.42       13.73      0.31 o 
   1   4   7      396.82      434.34      4.35 o 
   2   4   7       10.98       11.47      0.34 o 
   3   4   7       47.83       47.39      0.50 o 
   4   4   7       17.40       15.48      0.30 o 
   5   4   7      231.47      199.21      2.24 o 
   6   4   7       17.84       17.59      0.56 o 
   7   4   7       16.81       19.19      0.66 o 
   8   4   7        2.19        2.19      0.45 o 
   9   4   7        1.66        0.57      0.50 o 
   0   5   7      132.84      147.79      2.02 o 
   1   5   7      303.26      290.47      2.99 o 
   2   5   7      145.07      143.49      1.46 o 
   3   5   7       80.17       81.48      0.83 o 
   4   5   7        9.57       11.02      0.31 o 
   5   5   7        8.48        8.68      0.41 o 
   6   5   7       15.47       15.52      0.53 o 
   7   5   7        5.30        5.84      0.44 o 
   8   5   7        6.80        7.43      0.55 o 
   9   5   7        0.08        0.14      0.63 o 
   0   6   7      164.20      152.03      2.11 o 
   1   6   7       83.00       82.58      0.82 o 
   2   6   7      551.13      553.01      6.25 o 
   3   6   7      109.37      101.98      1.22 o 
   4   6   7       49.22       42.29      0.68 o 
   5   6   7       78.76       79.17      1.21 o 
   6   6   7        7.67       10.08      0.54 o 
   7   6   7        3.54        3.21      0.39 o 
   8   6   7        2.55        3.70      0.68 o 
   0   7   7      244.57      227.22      3.09 o 
   1   7   7      156.06      154.36      1.55 o 
   2   7   7        6.28        6.58      0.24 o 
   3   7   7       33.42       27.73      0.63 o 
   4   7   7        4.91        5.60      0.27 o 
   5   7   7        1.62        2.54      0.34 o 
   6   7   7        2.36        2.47      0.33 o 
   7   7   7        4.31        5.36      0.44 o 
   8   7   7        0.87        0.58      0.40 o 
   0   8   7       24.36       24.96      0.81 o 
   1   8   7      258.31      251.62      2.69 o 
   2   8   7       57.68       51.82      0.76 o 
   3   8   7       46.03       46.71      1.10 o 
   4   8   7       13.35       14.94      0.45 o 
   5   8   7        2.54        2.17      0.29 o 
   6   8   7        2.70        2.90      0.36 o 
   7   8   7        2.15        3.81      0.54 o 
   8   8   7        0.96        2.17      0.49 o 
   0   9   7       17.12       18.80      0.75 o 
   1   9   7      101.54       94.53      1.34 o 
   2   9   7       10.47        8.92      0.38 o 
   3   9   7        6.63        6.71      0.48 o 
   4   9   7        8.90       10.75      1.20 o 
   5   9   7        4.36        4.15      0.45 o 
   6   9   7        0.71        1.12      0.46 o 
   7   9   7        4.39        4.20      0.81 o 
   0  10   7        5.33        5.75      0.66 o 
   1  10   7       43.57       43.41      0.92 o 
   2  10   7       24.27       22.61      0.64 o 
   3  10   7       15.26       18.01      0.87 o 
   4  10   7        4.49        3.77      0.60 o 
   5  10   7        0.68        0.16      0.48 o 
   6  10   7        0.67        0.54      0.36 o 
   7  10   7        2.10        3.03      0.58 o 
   0  11   7       14.23       13.57      0.96 o 
   1  11   7        2.87        2.53      0.35 o 
   2  11   7        6.52        5.77      0.80 o 
   3  11   7       15.56       16.73      0.99 o 
   4  11   7        2.58        4.85      0.88 o 
   5  11   7        7.07        9.86      0.58 o 
   6  11   7        2.97        3.64      0.56 o 
   0  12   7        1.10        0.33      0.55 o 
   1  12   7        0.21       -0.10      0.34 o 
   2  12   7       13.09       14.15      0.71 o 
   3  12   7       10.90       11.07      0.79 o 
   4  12   7        5.21        5.18      1.62 o 
   5  12   7        2.93        2.58      0.59 o 
   0  13   7        0.43       -0.06      0.62 o 
   1  13   7        0.81        1.23      0.46 o 
   2  13   7        1.70        1.52      0.57 o 
   3  13   7        2.62        3.51      0.67 o 
   4  13   7        4.56        3.01      0.97 o 
   0  14   7        0.02       -0.47      0.67 o 
   1  14   7        5.62        4.24      0.59 o 
   2  14   7        1.34        1.21      0.83 o 
   3  14   7        2.64        2.17      0.90 o 
   0   0   8       58.58       60.04      1.61 o 
   1   0   8      494.37      500.91      6.03 o 
   2   0   8        5.52        6.52      0.39 o 
   3   0   8        6.59       10.35      0.32 o 
   4   0   8        1.63        1.28      0.25 o 
   5   0   8      104.28      100.96      1.66 o 
   6   0   8       12.24       10.53      0.53 o 
   7   0   8        1.89        2.08      0.43 o 
   8   0   8       14.11       13.45      1.31 o 
   9   0   8        5.27        6.99      1.18 o 
   0   1   8      417.48      447.54      5.72 o 
   1   1   8      373.41      374.46      5.07 o 
   2   1   8      153.99      147.27      1.25 o 
   3   1   8       89.76       95.70      0.87 o 
   4   1   8      142.66      138.45      1.45 o 
   5   1   8       27.00       27.25      0.51 o 
   6   1   8       33.27       36.23      0.64 o 
   7   1   8       13.96       14.63      0.55 o 
   8   1   8        7.22        9.31      0.70 o 
   9   1   8        1.46        0.29      0.61 o 
   0   2   8      147.74      181.85      4.10 o 
   1   2   8      200.68      219.08      2.04 o 
   2   2   8      373.95      403.07      3.19 o 
   3   2   8       32.61       35.75      0.42 o 
   4   2   8       77.33       72.98      0.87 o 
   5   2   8       66.51       62.07      0.83 o 
   6   2   8       35.64       35.27      0.64 o 
   7   2   8        9.73       12.62      0.56 o 
   8   2   8        2.12        2.57      0.50 o 
   9   2   8        1.14        1.69      0.69 o 
   0   3   8       61.61       59.99      0.90 o 
   1   3   8      277.25      283.43      2.61 o 
   2   3   8       38.26       42.56      0.52 o 
   3   3   8       90.73       94.94      0.87 o 
   4   3   8        5.12        7.25      0.24 o 
   5   3   8       19.72       21.07      0.47 o 
   6   3   8       28.76       30.70      0.69 o 
   7   3   8        0.88       -0.06      0.33 o 
   8   3   8        1.29        0.61      0.77 o 
   9   3   8        0.66        0.80      0.51 o 
   0   4   8      340.97      374.68      4.83 o 
   1   4   8      101.67      114.87      1.44 o 
   2   4   8      164.92      183.45      1.79 o 
   3   4   8      114.63      112.10      1.01 o 
   4   4   8      280.44      276.77      2.67 o 
   5   4   8       52.54       53.62      0.83 o 
   6   4   8       10.05       10.14      0.47 o 
   7   4   8        4.42        7.33      0.78 o 
   8   4   8        3.43        2.69      0.45 o 
   9   4   8        1.10        0.59      0.66 o 
   0   5   8       57.45       59.66      0.93 o 
   1   5   8      399.39      401.63      4.55 o 
   2   5   8       33.92       35.58      0.64 o 
   3   5   8        0.25       -0.05      0.18 o 
   4   5   8       73.36       71.19      0.87 o 
   5   5   8        0.84        0.73      0.21 o 
   6   5   8       22.64       25.02      0.67 o 
   7   5   8        0.56        1.12      0.35 o 
   8   5   8        2.24        2.39      0.44 o 
   9   5   8        3.04        1.78      0.97 o 
   0   6   8      301.55      302.53      3.99 o 
   1   6   8       20.54       18.37      0.30 o 
   2   6   8      516.27      474.64      5.41 o 
   3   6   8       53.64       54.31      0.75 o 
   4   6   8       56.95       52.80      0.71 o 
   5   6   8       14.63       12.60      0.46 o 
   6   6   8        0.93        0.76      0.33 o 
   7   6   8        4.10        5.79      0.46 o 
   8   6   8        5.78        5.21      0.57 o 
   0   7   8        0.80        0.41      0.21 o 
   1   7   8       21.48       22.01      0.39 o 
   2   7   8      119.09      117.28      1.59 o 
   3   7   8        0.08        0.41      0.24 o 
   4   7   8        5.74        6.23      0.35 o 
   5   7   8        9.17        9.43      0.42 o 
   6   7   8        2.66        3.68      0.39 o 
   7   7   8       10.53        9.70      0.53 o 
   8   7   8        0.33        0.67      0.40 o 
   0   8   8      102.81      102.80      3.44 o 
   1   8   8       78.76       69.07      0.93 o 
   2   8   8       12.53       10.07      0.33 o 
   3   8   8       81.57       75.11      1.56 o 
   4   8   8        1.40        1.36      0.24 o 
   5   8   8       10.60        9.21      0.42 o 
   6   8   8       10.06       10.60      0.51 o 
   7   8   8       10.23       11.22      0.59 o 
   8   8   8        0.34       -0.04      1.00 o 
   0   9   8       11.79       11.51      0.59 o 
   1   9   8        6.01        4.84      0.32 o 
   2   9   8        3.57        3.79      0.29 o 
   3   9   8       12.68       12.83      0.62 o 
   4   9   8        8.35       10.06      0.41 o 
   5   9   8        7.79        9.65      0.44 o 
   6   9   8        6.73        6.71      0.68 o 
   7   9   8        1.10        1.11      0.44 o 
   0  10   8       21.63       21.39      1.06 o 
   1  10   8       21.62       20.01      0.61 o 
   2  10   8        3.66        4.31      0.35 o 
   3  10   8       12.65       13.53      0.79 o 
   4  10   8        3.52        3.05      0.77 o 
   5  10   8        3.42        3.84      0.38 o 
   6  10   8        8.10       10.39      0.57 o 
   7  10   8        1.88        2.11      0.72 o 
   0  11   8        5.26        4.96      0.68 o 
   1  11   8        4.86        5.50      0.50 o 
   2  11   8        0.80        0.79      0.31 o 
   3  11   8       12.74       14.01      0.83 o 
   4  11   8        5.14        4.83      0.98 o 
   5  11   8        4.46        4.33      0.41 o 
   6  11   8        1.20        1.56      0.53 o 
   0  12   8       17.44       17.78      1.14 o 
   1  12   8        8.88        9.40      0.88 o 
   2  12   8       23.59       24.55      0.74 o 
   3  12   8        1.60        0.48      0.53 o 
   4  12   8        1.31        0.16      0.78 o 
   5  12   8        2.04        2.37      0.39 o 
   0  13   8        7.67        9.04      0.91 o 
   1  13   8        3.98        4.21      0.54 o 
   2  13   8        3.57        3.38      0.63 o 
   3  13   8        1.54        1.24      0.59 o 
   0  14   8        0.89       -0.33      0.65 o 
   1  14   8        0.70        0.10      0.49 o 
   2  14   8        5.04        5.41      1.04 o 
   1   0   9      252.93      230.75      2.35 o 
   2   0   9       21.76       23.54      0.45 o 
   3   0   9       21.72       23.66      0.49 o 
   4   0   9        0.57        0.70      0.27 o 
   5   0   9       11.18       10.37      0.49 o 
   6   0   9       23.77       21.91      0.72 o 
   7   0   9       37.56       43.04      1.38 o 
   8   0   9        2.13        3.33      0.95 o 
   9   0   9        0.07       -0.26      0.89 o 
   0   1   9       88.40      108.01      1.29 o 
   1   1   9      532.37      566.19      5.94 o 
   2   1   9      568.11      585.00      4.59 o 
   3   1   9      148.00      146.65      1.29 o 
   4   1   9        0.86        0.95      0.18 o 
   5   1   9        8.96        7.25      0.30 o 
   6   1   9        5.16        5.35      0.33 o 
   7   1   9       13.64       11.57      0.82 o 
   8   1   9        0.44       -0.12      0.56 o 
   9   1   9        4.20        2.92      0.73 o 
   0   2   9       47.55       50.47      0.79 o 
   1   2   9       38.22       36.90      0.42 o 
   2   2   9        1.30        2.64      0.13 o 
   3   2   9       55.86       53.71      0.56 o 
   4   2   9      177.04      158.45      1.64 o 
   5   2   9        2.43        3.12      0.24 o 
   6   2   9       26.25       26.11      0.67 o 
   7   2   9        4.46        5.62      0.44 o 
   8   2   9        2.67        2.96      0.54 o 
   9   2   9        1.87        1.88      1.02 o 
   0   3   9      394.23      387.28      4.99 o 
   1   3   9       61.42       71.38      0.84 o 
   2   3   9       33.63       40.65      0.49 o 
   3   3   9       33.57       41.49      0.47 o 
   4   3   9       39.40       38.59      0.63 o 
   5   3   9      130.09      117.86      1.47 o 
   6   3   9       34.52       33.36      0.69 o 
   7   3   9        0.89        1.08      0.35 o 
   8   3   9        6.60        5.74      0.50 o 
   0   4   9      129.33      143.71      1.97 o 
   1   4   9       42.30       42.75      0.56 o 
   2   4   9       27.21       24.14      0.59 o 
   3   4   9       55.13       55.92      0.67 o 
   4   4   9       30.87       29.50      0.55 o 
   5   4   9       28.99       26.86      0.89 o 
   6   4   9        6.37        7.37      0.60 o 
   7   4   9        2.18        1.83      0.37 o 
   8   4   9        2.94        3.74      0.48 o 
   0   5   9       45.62       40.34      0.69 o 
   1   5   9      148.15      153.15      1.89 o 
   2   5   9       16.61       17.16      0.45 o 
   3   5   9       44.96       40.53      0.65 o 
   4   5   9       50.96       48.81      0.73 o 
   5   5   9        9.58        9.01      0.36 o 
   6   5   9        6.54        5.55      0.39 o 
   7   5   9        1.54        1.47      0.37 o 
   8   5   9        2.17        2.45      0.45 o 
   0   6   9       55.94       50.48      0.86 o 
   1   6   9       29.89       29.35      0.54 o 
   2   6   9       26.01       20.78      0.52 o 
   3   6   9       44.69       40.63      0.77 o 
   4   6   9       13.41       10.70      0.34 o 
   5   6   9       28.67       27.29      0.64 o 
   6   6   9        0.62        0.80      0.30 o 
   7   6   9        9.94       11.23      0.56 o 
   8   6   9        3.74        3.68      0.51 o 
   0   7   9       28.84       30.07      0.83 o 
   1   7   9      120.48      112.76      1.30 o 
   2   7   9        4.08        4.56      0.32 o 
   3   7   9       13.16       12.02      0.46 o 
   4   7   9        7.30        7.01      0.32 o 
   5   7   9        8.47        8.41      0.41 o 
   6   7   9        6.99        6.35      0.70 o 
   7   7   9        4.65        4.09      0.45 o 
   8   7   9        3.39        3.06      0.47 o 
   0   8   9       45.22       43.85      1.82 o 
   1   8   9       67.07       67.30      1.02 o 
   2   8   9       33.77       27.23      0.52 o 
   3   8   9        2.74        2.45      0.54 o 
   4   8   9       22.12       24.67      0.56 o 
   5   8   9       10.75       13.69      0.49 o 
   6   8   9        0.20        0.89      0.35 o 
   7   8   9        1.24        1.29      0.41 o 
   0   9   9        3.36        3.99      0.42 o 
   1   9   9       32.29       30.48      0.73 o 
   2   9   9        3.64        4.30      0.30 o 
   3   9   9        6.46        6.29      0.48 o 
   4   9   9        3.57        3.88      0.33 o 
   5   9   9       21.60       21.69      0.62 o 
   6   9   9        5.99        6.46      0.45 o 
   7   9   9        5.47        5.76      0.70 o 
   0  10   9        0.55        0.25      0.44 o 
   1  10   9       24.00       23.76      0.78 o 
   2  10   9        3.60        3.66      0.40 o 
   3  10   9        9.35       11.42      0.72 o 
   4  10   9       18.94       19.16      0.66 o 
   5  10   9       10.56       11.42      0.66 o 
   6  10   9        2.33        3.70      0.45 o 
   0  11   9       14.06       14.95      0.99 o 
   1  11   9        6.55        6.09      0.49 o 
   2  11   9        3.57        4.23      0.38 o 
   3  11   9       13.44       13.92      0.84 o 
   4  11   9        0.64        0.39      0.50 o 
   5  11   9       12.41       13.06      1.53 o 
   6  11   9        1.12        1.80      0.59 o 
   0  12   9        0.05        0.27      0.60 o 
   1  12   9        7.11        9.08      0.61 o 
   2  12   9        5.04        6.06      0.46 o 
   3  12   9        1.41        0.41      0.75 o 
   4  12   9        0.92        0.94      0.82 o 
   5  12   9        0.69        1.41      0.43 o 
   0  13   9        1.10        1.27      0.66 o 
   1  13   9        0.62        0.12      0.48 o 
   2  13   9       13.35       14.18      1.27 o 
   3  13   9        1.97        2.79      0.98 o 
   0  14   9        0.38        0.51      0.67 o 
   1  14   9        5.80        5.50      0.61 o 
   0   0  10      294.38      307.86      4.89 o 
   1   0  10        4.02        5.15      0.21 o 
   2   0  10      129.85      146.08      1.78 o 
   3   0  10       10.55       10.82      0.42 o 
   4   0  10        2.29        1.10      0.26 o 
   5   0  10       15.32       16.85      0.60 o 
   6   0  10        0.25        0.33      0.41 o 
   7   0  10       14.29       13.09      1.05 o 
   8   0  10        0.91        0.37      0.82 o 
   0   1  10        4.21        5.59      0.25 o 
   1   1  10       18.87       19.20      0.30 o 
   2   1  10      386.60      386.76      3.09 o 
   3   1  10        7.14        8.39      0.25 o 
   4   1  10       15.88       17.35      0.47 o 
   5   1  10       26.26       23.96      0.54 o 
   6   1  10        2.19        2.55      0.29 o 
   7   1  10        1.33        1.58      0.37 o 
   8   1  10        7.66        7.11      0.84 o 
   0   2  10       36.65       40.61      0.89 o 
   1   2  10       61.67       64.42      0.94 o 
   2   2  10      135.94      141.73      1.41 o 
   3   2  10       32.31       31.04      0.69 o 
   4   2  10       48.49       47.15      0.73 o 
   5   2  10        9.23        8.32      0.35 o 
   6   2  10       12.39       11.79      0.46 o 
   7   2  10        3.13        3.47      0.41 o 
   8   2  10        0.10        0.35      0.55 o 
   0   3  10        1.59        1.75      0.17 o 
   1   3  10       10.46       11.32      0.28 o 
   2   3  10       76.79       78.81      0.85 o 
   3   3  10      125.38      116.18      1.22 o 
   4   3  10       14.78       14.40      0.45 o 
   5   3  10        9.61        9.54      0.37 o 
   6   3  10        1.47        2.33      0.29 o 
   7   3  10        1.03        1.03      0.35 o 
   8   3  10        3.44        4.39      0.59 o 
   0   4  10       25.34       31.86      0.69 o 
   1   4  10       57.40       53.54      0.84 o 
   2   4  10      162.96      157.57      2.28 o 
   3   4  10       21.20       18.27      0.34 o 
   4   4  10      147.55      133.19      1.57 o 
   5   4  10        1.47        2.62      0.26 o 
   6   4  10        2.50        2.65      0.34 o 
   7   4  10       10.43       10.39      0.54 o 
   8   4  10        7.67        8.73      0.72 o 
   0   5  10        4.77        5.13      0.25 o 
   1   5  10       22.54       23.36      0.37 o 
   2   5  10       82.84       82.50      1.37 o 
   3   5  10        4.48        4.30      0.26 o 
   4   5  10        7.68        8.52      0.32 o 
   5   5  10        9.21        8.70      0.36 o 
   6   5  10        4.49        6.12      0.60 o 
   7   5  10        0.00        0.25      0.35 o 
   8   5  10        3.28        3.44      0.49 o 
   0   6  10      157.25      157.32      2.19 o 
   1   6  10       22.37       21.26      0.40 o 
   2   6  10       83.00       78.08      1.35 o 
   3   6  10       31.51       30.88      0.58 o 
   4   6  10        4.39        5.08      0.26 o 
   5   6  10        0.56        1.28      0.28 o 
   6   6  10        7.84        6.69      0.43 o 
   7   6  10        1.30        1.52      0.39 o 
   8   6  10        5.70        6.63      0.73 o 
   0   7  10       36.45       35.63      0.90 o 
   1   7  10       90.02       86.82      1.05 o 
   2   7  10       78.43       76.13      2.34 o 
   3   7  10        0.51        0.54      0.26 o 
   4   7  10        2.52        2.34      0.24 o 
   5   7  10        8.01        8.07      0.40 o 
   6   7  10        5.92        6.02      0.47 o 
   7   7  10        5.87        5.98      0.50 o 
   8   7  10        1.59        1.13      0.53 o 
   0   8  10        3.00        2.92      0.38 o 
   1   8  10       27.44       23.22      0.53 o 
   2   8  10       19.59       14.54      0.87 o 
   3   8  10       25.18       25.73      0.99 o 
   4   8  10        6.37        6.77      0.34 o 
   5   8  10        0.08       -0.27      0.27 o 
   6   8  10        8.61        7.40      0.58 o 
   7   8  10        2.00        1.55      0.79 o 
   0   9  10       21.81       21.20      0.78 o 
   1   9  10        5.13        4.97      0.36 o 
   2   9  10       30.61       27.39      0.66 o 
   3   9  10       16.84       19.23      1.03 o 
   4   9  10        9.28        9.70      0.40 o 
   5   9  10        7.13        7.04      0.42 o 
   6   9  10        6.72        8.67      0.50 o 
   7   9  10        1.08        1.75      0.51 o 
   0  10  10        4.75        3.90      0.59 o 
   1  10  10       16.88       18.41      0.86 o 
   2  10  10        3.07        3.61      0.59 o 
   3  10  10        4.81        4.23      0.81 o 
   4  10  10       18.58       20.06      0.78 o 
   5  10  10        0.01        0.22      0.31 o 
   6  10  10        4.25        4.04      0.44 o 
   0  11  10        0.01       -0.11      0.48 o 
   1  11  10        0.73        1.01      0.39 o 
   2  11  10       16.32       15.51      1.04 o 
   3  11  10       19.90       21.29      1.43 o 
   4  11  10        2.73        3.21      0.74 o 
   5  11  10        2.91        4.13      0.61 o 
   0  12  10       12.75       11.83      0.94 o 
   1  12  10        0.51        0.36      0.40 o 
   2  12  10       21.13       21.62      0.80 o 
   3  12  10        2.80        2.60      0.85 o 
   4  12  10        4.83        4.73      1.02 o 
   0  13  10        0.14       -0.35      0.61 o 
   1  13  10        0.98        1.14      0.47 o 
   2  13  10        7.20        7.84      1.10 o 
   0  14  10        1.94        1.86      0.72 o 
   1  14  10        1.61        2.07      0.67 o 
   1   0  11       64.37       64.37      1.51 o 
   2   0  11        0.26        1.21      0.22 o 
   3   0  11       73.55       65.69      1.13 o 
   4   0  11       18.34       13.82      0.65 o 
   5   0  11        9.76       11.31      0.65 o 
   6   0  11        0.15        1.18      0.44 o 
   7   0  11        3.05        2.70      0.60 o 
   8   0  11        0.35        1.31      0.87 o 
   0   1  11        9.66        9.87      0.41 o 
   1   1  11      117.58      129.72      1.12 o 
   2   1  11       32.95       27.55      0.40 o 
   3   1  11      172.45      171.10      1.73 o 
   4   1  11       20.06       17.99      0.44 o 
   5   1  11        8.36        7.62      0.35 o 
   6   1  11        7.58        7.34      0.43 o 
   7   1  11       10.43        9.91      0.69 o 
   8   1  11        1.97        2.83      0.68 o 
   0   2  11       42.23       37.48      0.87 o 
   1   2  11       86.94       86.78      1.02 o 
   2   2  11       46.46       40.02      0.53 o 
   3   2  11       24.00       23.37      0.47 o 
   4   2  11       11.36       11.44      0.38 o 
   5   2  11       28.82       28.03      0.64 o 
   6   2  11        5.97        7.01      0.38 o 
   7   2  11        1.65        1.20      0.44 o 
   8   2  11        4.43        4.41      0.75 o 
   0   3  11       12.71       14.63      0.51 o 
   1   3  11       22.93       27.14      0.60 o 
   2   3  11        9.87       10.15      0.26 o 
   3   3  11      124.52      116.83      1.38 o 
   4   3  11       97.77       91.19      1.18 o 
   5   3  11       15.42       14.61      0.45 o 
   6   3  11        0.02       -0.23      0.25 o 
   7   3  11        0.04       -0.03      0.39 o 
   8   3  11        7.59        8.39      0.68 o 
   0   4  11        0.19        0.60      0.21 o 
   1   4  11      151.19      139.55      1.72 o 
   2   4  11       17.52       18.62      0.39 o 
   3   4  11       85.38       84.27      0.95 o 
   4   4  11       44.24       43.11      0.70 o 
   5   4  11        0.66        0.13      0.23 o 
   6   4  11        0.20        0.55      0.32 o 
   7   4  11       10.93       11.24      0.67 o 
   8   4  11        1.92        2.81      0.56 o 
   0   5  11       44.54       49.41      0.83 o 
   1   5  11        3.58        4.86      0.19 o 
   2   5  11       58.99       58.38      1.17 o 
   3   5  11       22.83       21.25      0.54 o 
   4   5  11       43.24       42.10      0.69 o 
   5   5  11        2.26        2.66      0.27 o 
   6   5  11        0.88        0.53      0.31 o 
   7   5  11        0.92        0.25      0.39 o 
   8   5  11        1.17        0.98      0.67 o 
   0   6  11        1.77        1.42      0.32 o 
   1   6  11       79.16       74.98      0.91 o 
   2   6  11       51.65       51.46      1.03 o 
   3   6  11       73.00       74.50      1.15 o 
   4   6  11       10.23       10.13      0.36 o 
   5   6  11        7.41        6.38      0.38 o 
   6   6  11        8.51        9.88      0.72 o 
   7   6  11        8.60        8.89      0.54 o 
   8   6  11        1.84        3.45      1.09 o 
   0   7  11        1.27        1.36      0.30 o 
   1   7  11       82.36       75.59      1.08 o 
   2   7  11        1.98        3.55      0.44 o 
   3   7  11        1.01        0.82      0.38 o 
   4   7  11        6.43        5.01      0.44 o 
   5   7  11        9.68       10.80      0.64 o 
   6   7  11        0.92        1.36      0.36 o 
   7   7  11        6.48        7.45      0.53 o 
   0   8  11        4.01        4.13      0.49 o 
   1   8  11        8.81       10.46      0.39 o 
   2   8  11       29.83       30.08      0.97 o 
   3   8  11       11.71        9.43      0.84 o 
   4   8  11        5.15        5.77      0.47 o 
   5   8  11       19.14       21.76      0.61 o 
   6   8  11        2.91        3.09      0.40 o 
   7   8  11        1.05        1.04      0.52 o 
   0   9  11       25.41       22.28      0.81 o 
   1   9  11       19.07       17.12      0.57 o 
   2   9  11        1.78        2.23      0.48 o 
   3   9  11       19.40       16.83      0.89 o 
   4   9  11        6.70        7.35      0.55 o 
   5   9  11        8.91       10.15      0.46 o 
   6   9  11        1.64        1.95      0.38 o 
   7   9  11        3.68        4.53      0.88 o 
   0  10  11        0.41        0.40      0.48 o 
   1  10  11       19.04       20.32      1.27 o 
   2  10  11        1.45        2.11      0.34 o 
   3  10  11        0.35        0.89      0.63 o 
   4  10  11        0.76       -0.17      0.46 o 
   5  10  11        6.64        6.40      0.65 o 
   6  10  11        0.42        0.59      0.68 o 
   0  11  11        0.21        0.55      0.55 o 
   1  11  11        1.35        1.61      0.39 o 
   2  11  11        5.25        5.00      0.47 o 
   3  11  11       39.66       40.32      1.95 o 
   4  11  11        1.48        0.56      0.50 o 
   5  11  11        3.09        3.14      0.80 o 
   0  12  11        0.49        0.74      0.58 o 
   1  12  11        1.53        0.44      0.40 o 
   2  12  11        4.17        4.09      0.80 o 
   3  12  11        8.27        8.05      1.12 o 
   0  13  11        0.46        0.63      0.66 o 
   1  13  11        0.73        0.48      0.53 o 
   2  13  11        1.32        1.01      0.80 o 
   0   0  12       40.16       45.77      1.46 o 
   1   0  12        0.07       -0.01      0.27 o 
   2   0  12      289.39      259.05      4.31 o 
   3   0  12       41.64       33.31      1.82 o 
   4   0  12        0.01        0.26      0.34 o 
   5   0  12       19.36       17.31      0.80 o 
   6   0  12        0.10       -0.27      0.41 o 
   7   0  12        1.41        1.20      0.52 o 
   8   0  12        0.35       -0.80      0.80 o 
   0   1  12        0.39        0.23      0.26 o 
   1   1  12       49.55       50.99      0.69 o 
   2   1  12      244.68      240.88      2.55 o 
   3   1  12       48.30       49.98      0.74 o 
   4   1  12       83.51       85.30      1.27 o 
   5   1  12       11.72       12.12      0.48 o 
   6   1  12        2.05        1.87      0.34 o 
   7   1  12        0.76       -0.35      0.35 o 
   8   1  12        2.90        2.74      0.73 o 
   0   2  12       45.49       39.32      0.73 o 
   1   2  12       13.15       15.79      0.36 o 
   2   2  12       50.58       50.77      0.71 o 
   3   2  12      133.84      126.37      1.48 o 
   4   2  12       20.49       19.95      0.49 o 
   5   2  12        0.49        0.55      0.28 o 
   6   2  12        2.18        2.51      0.36 o 
   7   2  12        0.86        1.87      0.46 o 
   8   2  12        0.31        0.33      0.63 o 
   0   3  12      113.34       94.71      1.77 o 
   1   3  12        8.74        6.65      0.26 o 
   2   3  12       43.42       46.37      0.67 o 
   3   3  12      101.95      100.20      1.23 o 
   4   3  12       23.76       19.84      0.48 o 
   5   3  12       17.88       17.39      0.52 o 
   6   3  12        8.05        9.54      0.49 o 
   7   3  12        0.16       -0.02      0.42 o 
   8   3  12        0.26        0.01      0.50 o 
   0   4  12       25.13       24.44      0.69 o 
   1   4  12       30.02       23.23      0.49 o 
   2   4  12        8.72        7.90      0.29 o 
   3   4  12       36.32       35.25      0.60 o 
   4   4  12       35.53       36.11      0.64 o 
   5   4  12        1.84        1.68      0.26 o 
   6   4  12        7.44        7.83      0.54 o 
   7   4  12        3.77        4.72      0.62 o 
   8   4  12        3.39        3.97      0.65 o 
   0   5  12      263.70      254.31      4.22 o 
   1   5  12       18.18       16.02      0.49 o 
   2   5  12       31.54       31.05      0.64 o 
   3   5  12        5.14        4.93      0.35 o 
   4   5  12       12.95       12.72      0.40 o 
   5   5  12        0.75        1.47      0.27 o 
   6   5  12       17.16       16.16      0.62 o 
   7   5  12        7.75        9.89      0.69 o 
   8   5  12        1.38        1.87      0.93 o 
   0   6  12       13.95       11.19      0.48 o 
   1   6  12        7.13        7.55      0.29 o 
   2   6  12        4.00        3.49      0.48 o 
   3   6  12       14.08       11.20      0.44 o 
   4   6  12        3.04        3.29      0.26 o 
   5   6  12        7.55        7.42      0.41 o 
   6   6  12       13.77       16.71      0.63 o 
   7   6  12        0.87        2.01      0.51 o 
   0   7  12       12.37       11.29      0.53 o 
   1   7  12       71.97       69.83      1.03 o 
   2   7  12       61.02       58.81      1.16 o 
   3   7  12       15.61       15.27      0.52 o 
   4   7  12        3.05        3.07      0.41 o 
   5   7  12        1.34        1.10      0.33 o 
   6   7  12        6.18        5.42      0.47 o 
   7   7  12        1.87        2.54      0.55 o 
   0   8  12       43.20       46.09      1.15 o 
   1   8  12       19.95       19.30      0.53 o 
   2   8  12        2.57        2.31      0.38 o 
   3   8  12       14.15       14.68      0.81 o 
   4   8  12        0.84        1.86      0.47 o 
   5   8  12        0.37       -0.11      0.29 o 
   6   8  12        6.80        7.75      0.65 o 
   7   8  12        1.17        1.37      0.61 o 
   0   9  12        4.64        6.83      0.70 o 
   1   9  12        4.46        4.53      0.42 o 
   2   9  12       18.85       17.39      0.87 o 
   3   9  12        4.33        6.35      0.67 o 
   4   9  12       23.51       24.88      1.14 o 
   5   9  12        1.52        2.12      0.55 o 
   6   9  12        0.48       -0.47      0.91 o 
   0  10  12        0.11        1.01      0.50 o 
   1  10  12        2.57        2.84      0.43 o 
   2  10  12        2.84        1.51      0.65 o 
   3  10  12        5.20        6.28      0.91 o 
   4  10  12        7.71        9.39      0.72 o 
   5  10  12        2.31        2.67      0.57 o 
   6  10  12        0.17        0.63      0.75 o 
   0  11  12        0.19        0.02      0.50 o 
   1  11  12        4.45        5.41      0.48 o 
   2  11  12        3.46        3.36      1.24 o 
   3  11  12       15.12       16.87      1.37 o 
   4  11  12        5.24        6.16      1.20 o 
   5  11  12        0.02        0.91      0.69 o 
   0  12  12        0.27       -0.29      0.58 o 
   1  12  12        1.10        0.45      0.41 o 
   2  12  12        1.09        2.31      0.80 o 
   3  12  12        0.88        2.27      0.90 o 
   4  12  12        5.19        4.54      0.85 o 
   0  13  12        0.76       -0.21      0.60 o 
   1  13  12        0.32       -0.61      0.61 o 
   1   0  13       14.64       15.04      0.61 o 
   2   0  13      173.16      159.08      2.82 o 
   3   0  13       44.83       42.23      1.09 o 
   4   0  13       10.26        9.78      0.60 o 
   5   0  13        3.48        2.93      0.49 o 
   6   0  13        1.21        1.65      0.47 o 
   7   0  13        3.34        2.88      0.63 o 
   8   0  13        0.50        1.20      1.01 o 
   0   1  13       88.98       83.66      2.06 o 
   1   1  13       32.07       27.01      0.60 o 
   2   1  13       42.80       42.31      0.74 o 
   3   1  13       56.15       57.09      0.94 o 
   4   1  13       19.86       19.84      0.66 o 
   5   1  13        1.56        2.48      0.32 o 
   6   1  13       11.75       10.18      0.51 o 
   7   1  13        5.91        6.40      0.50 o 
   8   1  13        0.27       -0.22      0.61 o 
   0   2  13      146.69      132.54      2.38 o 
   1   2  13      148.31      143.79      1.81 o 
   2   2  13       15.04       15.47      0.45 o 
   3   2  13      124.92      117.03      1.59 o 
   4   2  13        0.73        0.64      0.27 o 
   5   2  13        5.68        6.30      0.40 o 
   6   2  13        2.95        3.41      0.38 o 
   7   2  13        1.80        1.69      0.48 o 
   8   2  13        4.58        3.90      1.04 o 
   0   3  13       67.06       64.56      1.36 o 
   1   3  13      152.85      147.07      1.85 o 
   2   3  13        3.02        2.51      0.26 o 
   3   3  13       40.91       41.50      0.76 o 
   4   3  13        1.34        0.72      0.26 o 
   5   3  13        9.44       10.68      0.47 o 
   6   3  13        2.41        1.78      0.36 o 
   7   3  13        1.36        0.86      0.60 o 
   8   3  13        2.02        2.77      1.04 o 
   0   4  13        5.03        5.50      0.80 o 
   1   4  13       63.33       59.88      0.90 o 
   2   4  13       16.43       15.66      0.60 o 
   3   4  13       71.96       71.37      0.97 o 
   4   4  13        2.72        2.09      0.29 o 
   5   4  13        0.91        1.99      0.32 o 
   6   4  13        6.60        5.62      0.52 o 
   7   4  13        7.87        9.06      0.90 o 
   8   4  13        0.78       -0.35      0.86 o 
   0   5  13      104.52       92.39      1.77 o 
   1   5  13       62.47       54.50      0.84 o 
   2   5  13       33.63       33.78      0.87 o 
   3   5  13        4.95        6.12      0.28 o 
   4   5  13       24.42       24.10      0.54 o 
   5   5  13        0.42        0.02      0.50 o 
   6   5  13        7.83       10.93      0.65 o 
   7   5  13        0.63        0.61      0.84 o 
   0   6  13        0.08       -0.15      0.26 o 
   1   6  13        7.64        8.41      0.32 o 
   2   6  13       26.88       25.65      0.78 o 
   3   6  13       19.37       17.15      0.54 o 
   4   6  13       10.23       11.11      0.38 o 
   5   6  13       10.10       10.09      0.72 o 
   6   6  13        8.86       10.20      0.63 o 
   7   6  13       14.95       15.05      0.81 o 
   0   7  13        2.29        1.53      0.90 o 
   1   7  13        2.56        2.18      0.23 o 
   2   7  13       13.79       15.13      0.62 o 
   3   7  13        3.42        3.84      0.38 o 
   4   7  13        0.05       -0.34      0.37 o 
   5   7  13        9.79       10.69      0.57 o 
   6   7  13        8.11        8.72      0.61 o 
   7   7  13        0.20        0.19      0.86 o 
   0   8  13        1.41        0.33      1.04 o 
   1   8  13       10.34       10.92      0.41 o 
   2   8  13       12.82       11.01      0.57 o 
   3   8  13        6.64        6.35      0.47 o 
   4   8  13        0.49        1.39      0.40 o 
   5   8  13        1.49        1.72      0.64 o 
   6   8  13        0.05        0.74      0.81 o 
   0   9  13        6.62        7.70      1.05 o 
   1   9  13        1.48        1.43      0.61 o 
   2   9  13        9.58       10.04      0.70 o 
   3   9  13        3.42        3.29      0.88 o 
   4   9  13        1.73        0.69      0.87 o 
   5   9  13        5.61        5.78      0.78 o 
   6   9  13        1.12       -1.07      1.07 o 
   0  10  13        9.11        9.97      0.84 o 
   1  10  13        1.36        1.21      0.59 o 
   2  10  13        3.08        5.61      0.79 o 
   3  10  13        4.61        4.06      0.83 o 
   4  10  13        0.23        0.43      0.79 o 
   0  11  13        6.35        7.24      0.76 o 
   1  11  13        1.20        1.25      0.39 o 
   2  11  13        4.04        3.22      0.77 o 
   3  11  13        0.09       -0.06      0.74 o 
   0  12  13        1.06        1.20      0.59 o 
   1  12  13        0.82        0.20      0.74 o 
   2  12  13        0.96        0.82      0.77 o 
   0  13  13        0.87       -0.58      0.61 o 
   0   0  14      102.73      107.16      2.86 o 
   1   0  14        0.26        0.20      0.35 o 
   2   0  14        0.66        0.03      0.36 o 
   3   0  14        4.23        3.21      0.44 o 
   4   0  14       44.06       42.10      1.17 o 
   5   0  14        1.48        1.37      0.44 o 
   6   0  14        0.34       -0.01      0.43 o 
   7   0  14        2.73        2.91      0.97 o 
   0   1  14        0.61        0.48      0.34 o 
   1   1  14       98.76       95.69      1.31 o 
   2   1  14       81.72       77.11      1.14 o 
   3   1  14       48.68       43.69      0.81 o 
   4   1  14       26.51       27.56      0.66 o 
   5   1  14        0.55        0.55      0.29 o 
   6   1  14        0.69        1.48      0.35 o 
   7   1  14        1.98        1.74      0.43 o 
   0   2  14      125.29      112.91      2.46 o 
   1   2  14       22.48       24.58      0.55 o 
   2   2  14        4.06        4.19      0.31 o 
   3   2  14       56.21       51.71      0.90 o 
   4   2  14        4.75        4.49      0.35 o 
   5   2  14        0.49        0.93      0.30 o 
   6   2  14        2.51        2.64      0.42 o 
   7   2  14        0.28        0.35      0.45 o 
   0   3  14       36.70       34.51      0.98 o 
   1   3  14       71.22       68.93      1.03 o 
   2   3  14       22.03       22.56      0.53 o 
   3   3  14       26.07       26.57      0.62 o 
   4   3  14       11.04        9.36      0.43 o 
   5   3  14        9.17        9.06      0.46 o 
   6   3  14        4.92        6.03      0.49 o 
   7   3  14        0.25       -0.44      0.44 o 
   8   3  14        0.09        0.19      0.97 o 
   0   4  14      273.69      253.88      4.26 o 
   1   4  14       26.87       22.35      0.52 o 
   2   4  14        9.87        8.92      0.37 o 
   3   4  14        1.54        2.05      0.28 o 
   4   4  14        3.83        4.15      0.34 o 
   5   4  14       16.54       19.93      0.63 o 
   6   4  14        1.38        1.65      0.49 o 
   7   4  14        3.26        3.89      1.38 o 
   0   5  14       39.33       40.29      0.99 o 
   1   5  14        2.01        1.86      0.30 o 
   2   5  14        6.85        6.44      0.33 o 
   3   5  14        2.17        2.28      0.27 o 
   4   5  14        6.02        6.60      0.37 o 
   5   5  14        2.73        3.31      0.38 o 
   6   5  14        6.76        7.33      0.74 o 
   7   5  14        3.32        4.72      0.61 o 
   0   6  14        2.58        1.88      0.37 o 
   1   6  14        3.81        3.63      0.26 o 
   2   6  14        3.49        4.31      0.49 o 
   3   6  14        0.36        0.21      0.33 o 
   4   6  14        0.12       -0.24      0.24 o 
   5   6  14        0.26        0.27      0.51 o 
   6   6  14        0.57        0.41      0.47 o 
   7   6  14        0.17        0.04      0.72 o 
   0   7  14        0.63        0.70      0.31 o 
   1   7  14        9.86        8.81      0.36 o 
   2   7  14       12.53       12.58      0.66 o 
   3   7  14        7.14        8.18      0.52 o 
   4   7  14        1.82        0.89      0.53 o 
   5   7  14        2.03        3.15      1.65 o 
   6   7  14       13.71       15.61      1.27 o 
   7   7  14        0.03        0.65      0.74 o 
   0   8  14       61.58       62.47      1.44 o 
   1   8  14        1.26        1.68      0.26 o 
   2   8  14        8.46        8.48      0.61 o 
   3   8  14        1.16        1.65      0.54 o 
   4   8  14        2.95        2.61      0.61 o 
   5   8  14        6.59        7.36      1.02 o 
   6   8  14        1.15       -0.66      1.16 o 
   0   9  14        1.64        1.97      0.44 o 
   1   9  14        8.39        8.63      0.45 o 
   2   9  14       11.04        9.80      1.37 o 
   3   9  14        2.91        2.28      1.32 o 
   4   9  14        6.54        7.67      0.81 o 
   5   9  14        1.89        2.21      0.69 o 
   0  10  14        4.92        6.23      0.67 o 
   1  10  14        5.84        5.80      0.64 o 
   2  10  14        1.17        1.86      0.68 o 
   3  10  14        4.54        5.16      0.93 o 
   4  10  14        2.35        3.76      0.96 o 
   0  11  14        7.95        6.79      0.74 o 
   1  11  14        2.68        3.07      0.49 o 
   2  11  14        1.39        1.80      0.72 o 
   3  11  14        1.06        0.64      0.80 o 
   0  12  14        0.08        0.13      0.58 o 
   1  12  14        0.01       -0.19      0.64 o 
   1   0  15        2.51        2.97      0.41 o 
   2   0  15      125.21      122.85      2.34 o 
   3   0  15        1.03        1.13      0.40 o 
   4   0  15       14.57       12.24      0.72 o 
   5   0  15        1.85        1.33      0.46 o 
   6   0  15        2.88        3.16      0.56 o 
   7   0  15        0.00       -0.54      0.54 o 
   0   1  15       63.31       60.68      2.13 o 
   1   1  15        4.64        3.89      0.42 o 
   2   1  15        6.75        8.37      0.38 o 
   3   1  15       47.04       45.45      0.85 o 
   4   1  15        2.23        2.58      0.33 o 
   5   1  15        4.43        5.33      0.41 o 
   6   1  15        2.30        2.15      0.39 o 
   7   1  15        1.03        1.32      0.42 o 
   0   2  15       14.05       13.35      0.63 o 
   1   2  15       43.07       41.38      0.74 o 
   2   2  15        2.03        1.99      0.31 o 
   3   2  15        9.23       10.13      0.44 o 
   4   2  15        1.79        1.70      0.31 o 
   5   2  15        0.96        1.40      0.34 o 
   6   2  15        1.56        1.89      0.42 o 
   7   2  15        0.79        0.79      0.48 o 
   0   3  15       12.97       13.48      0.67 o 
   1   3  15       40.88       39.08      0.72 o 
   2   3  15       18.58       17.72      0.50 o 
   3   3  15       16.06       15.38      0.50 o 
   4   3  15        7.16        6.55      0.50 o 
   5   3  15        8.28        7.86      0.46 o 
   6   3  15        0.55        0.17      0.42 o 
   7   3  15        0.29       -0.31      0.57 o 
   0   4  15        0.08        0.29      0.31 o 
   1   4  15       13.27       11.14      0.40 o 
   2   4  15        3.19        4.08      0.57 o 
   3   4  15       11.51       12.60      0.47 o 
   4   4  15        2.04        2.30      0.32 o 
   5   4  15        0.25        0.15      0.31 o 
   6   4  15        8.65        9.40      0.65 o 
   7   4  15        2.75        3.05      0.67 o 
   0   5  15       17.51       16.69      0.63 o 
   1   5  15        5.81        4.88      0.53 o 
   2   5  15       14.11       14.95      0.45 o 
   3   5  15        0.30        0.13      0.25 o 
   4   5  15        2.42        1.72      0.32 o 
   5   5  15        1.69        2.02      0.36 o 
   6   5  15        7.56        8.80      0.63 o 
   7   5  15        1.20        1.07      0.82 o 
   0   6  15        0.76        1.23      0.33 o 
   1   6  15        8.05        7.80      0.34 o 
   2   6  15       12.55       12.54      0.40 o 
   3   6  15       20.90       22.24      0.76 o 
   4   6  15        9.26        8.69      0.59 o 
   5   6  15        6.17        7.49      0.95 o 
   6   6  15        7.44        7.86      0.62 o 
   7   6  15        0.79       -0.10      0.74 o 
   0   7  15        1.40        0.53      0.34 o 
   1   7  15       20.81       21.38      0.52 o 
   2   7  15        3.64        3.98      0.43 o 
   3   7  15        1.89        2.14      0.43 o 
   4   7  15        2.07        2.00      0.57 o 
   5   7  15        0.52       -1.13      1.13 o 
   6   7  15        1.62        0.66      1.10 o 
   0   8  15        3.11        2.27      0.44 o 
   1   8  15        2.66        2.67      0.29 o 
   2   8  15        4.03        3.97      0.45 o 
   3   8  15        1.55        0.84      1.58 o 
   4   8  15        0.82        0.49      0.54 o 
   5   8  15        2.06        1.64      1.37 o 
   0   9  15        2.93        5.39      0.52 o 
   1   9  15        5.84        6.63      0.72 o 
   2   9  15        1.41        1.77      0.76 o 
   3   9  15        0.19       -0.52      0.52 o 
   4   9  15        0.34        0.69      0.61 o 
   5   9  15        1.59        1.68      1.13 o 
   0  10  15        6.37        8.22      0.74 o 
   1  10  15        2.80        2.38      0.66 o 
   2  10  15        0.88        1.73      0.72 o 
   3  10  15        3.51        3.41      0.86 o 
   0  11  15        4.84        2.29      0.61 o 
   1  11  15        0.62        0.58      0.64 o 
   2  11  15        1.30        1.30      0.75 o 
   0  12  15        0.02        0.02      0.62 o 
   0   0  16        1.37        1.03      0.50 o 
   1   0  16        1.56        0.98      0.36 o 
   2   0  16       24.06       20.82      0.80 o 
   3   0  16        2.84        4.90      0.52 o 
   4   0  16        0.04       -0.39      0.39 o 
   5   0  16        3.43        5.50      0.62 o 
   6   0  16        0.11       -0.19      0.57 o 
   7   0  16        2.41        3.00      1.26 o 
   0   1  16        5.42        5.20      0.61 o 
   1   1  16       16.58       17.54      0.50 o 
   2   1  16       27.51       25.44      0.81 o 
   3   1  16        7.73        8.24      0.41 o 
   4   1  16        9.95        9.50      0.46 o 
   5   1  16        2.68        2.69      0.38 o 
   6   1  16        0.02        0.17      0.36 o 
   7   1  16        0.29        0.07      0.95 o 
   0   2  16       33.13       29.94      0.88 o 
   1   2  16        3.38        5.45      0.39 o 
   2   2  16       23.17       21.33      0.56 o 
   3   2  16        6.01        4.85      0.36 o 
   4   2  16        6.45        5.69      0.40 o 
   5   2  16        0.45        0.49      0.34 o 
   6   2  16        0.55        0.82      0.41 o 
   7   2  16        0.23        0.17      0.58 o 
   0   3  16        0.94        0.75      0.32 o 
   1   3  16        0.22        0.51      0.27 o 
   2   3  16        2.65        3.57      0.63 o 
   3   3  16        5.97        6.60      0.39 o 
   4   3  16        6.39        8.64      0.46 o 
   5   3  16        5.24        5.59      0.64 o 
   6   3  16        3.31        4.50      0.46 o 
   7   3  16        1.45        1.03      1.31 o 
   0   4  16        0.13        0.18      0.32 o 
   1   4  16        2.21        2.98      0.27 o 
   2   4  16        2.54        2.57      0.28 o 
   3   4  16       14.60       13.72      0.49 o 
   4   4  16        0.98        0.77      0.31 o 
   5   4  16        0.69        0.25      0.39 o 
   6   4  16        0.32       -0.14      0.43 o 
   0   5  16        0.14        0.44      0.33 o 
   1   5  16        0.44        0.23      0.22 o 
   2   5  16        3.29        3.81      0.30 o 
   3   5  16        5.43        6.03      0.36 o 
   4   5  16        1.48        2.50      0.34 o 
   5   5  16        0.52       -0.24      0.64 o 
   6   5  16        0.69        0.59      1.09 o 
   0   6  16        1.82        2.30      0.40 o 
   1   6  16       16.56       16.38      0.47 o 
   2   6  16        0.52        0.56      0.26 o 
   3   6  16        0.18        0.91      0.42 o 
   4   6  16        0.44        1.17      0.62 o 
   5   6  16        6.13        5.84      0.72 o 
   0   7  16       23.08       24.89      0.84 o 
   1   7  16        9.88        9.42      0.40 o 
   2   7  16        3.08        3.58      0.47 o 
   3   7  16        3.63        3.32      0.51 o 
   4   7  16        1.29        0.51      0.82 o 
   5   7  16        0.85        0.54      0.74 o 
   0   8  16        0.09        0.82      0.39 o 
   1   8  16        0.91        1.74      0.28 o 
   2   8  16        2.46        2.36      0.43 o 
   3   8  16        1.73        1.37      0.84 o 
   4   8  16        1.30        0.14      0.62 o 
   5   8  16        0.08       -0.09      1.01 o 
   0   9  16        1.63        0.57      0.43 o 
   1   9  16        3.02        3.20      0.36 o 
   2   9  16        3.02        3.08      0.62 o 
   3   9  16        2.70        3.46      0.66 o 
   4   9  16        0.11       -1.03      1.03 o 
   0  10  16        2.99        3.50      0.63 o 
   1  10  16        0.09        0.58      0.59 o 
   2  10  16        2.46        2.83      0.77 o 
   0  11  16        1.37        1.89      0.59 o 
   1  11  16        1.23        1.73      0.70 o 
   1   0  17        0.14        0.39      0.36 o 
   2   0  17       10.54       10.89      0.63 o 
   3   0  17        6.04        5.02      0.79 o 
   4   0  17        0.29        0.46      0.45 o 
   5   0  17        2.88        2.68      0.58 o 
   6   0  17        0.18       -0.34      0.54 o 
   7   0  17        0.34       -0.23      0.74 o 
   0   1  17        0.06        0.34      0.35 o 
   1   1  17        0.13        0.08      0.24 o 
   2   1  17        1.53        2.54      0.31 o 
   3   1  17       18.77       18.26      0.57 o 
   4   1  17        4.94        4.77      0.40 o 
   5   1  17        0.88        1.48      0.37 o 
   6   1  17        0.68        0.10      0.37 o 
   7   1  17        0.74        1.94      0.84 o 
   0   2  17        4.75        5.35      0.48 o 
   1   2  17        0.45        0.37      0.26 o 
   2   2  17       11.81       10.41      0.44 o 
   3   2  17        0.94        0.70      0.30 o 
   4   2  17        0.16        0.08      0.32 o 
   5   2  17        0.33        0.50      0.49 o 
   6   2  17        0.64        0.65      0.41 o 
   0   3  17        0.49        0.14      1.06 o 
   1   3  17        6.87        8.29      0.38 o 
   2   3  17        6.47        6.54      0.36 o 
   3   3  17       14.35       14.00      0.52 o 
   4   3  17        0.27        0.07      0.32 o 
   5   3  17        3.60        3.16      0.62 o 
   6   3  17        0.49       -0.36      0.38 o 
   0   4  17        2.41        2.50      0.61 o 
   1   4  17        3.70        2.77      0.28 o 
   2   4  17        1.02        1.49      0.28 o 
   3   4  17        0.30        0.02      0.29 o 
   4   4  17        2.93        2.59      0.39 o 
   5   4  17        0.71        0.87      0.41 o 
   6   4  17        0.01       -0.18      0.49 o 
   0   5  17       11.31       12.85      1.07 o 
   1   5  17        9.06        9.82      0.51 o 
   2   5  17        6.72        6.66      0.37 o 
   3   5  17        7.04        7.31      0.49 o 
   4   5  17        1.49        0.84      0.33 o 
   5   5  17        1.86        0.51      0.68 o 
   6   5  17        0.66       -0.34      0.72 o 
   0   6  17        0.39        0.38      0.37 o 
   1   6  17        0.96        1.05      0.26 o 
   2   6  17        1.63        2.66      0.33 o 
   3   6  17        3.29        2.19      0.28 o 
   4   6  17        3.05        3.54      0.50 o 
   5   6  17        0.44        0.48      0.70 o 
   0   7  17        0.11       -0.37      0.37 o 
   1   7  17        1.24        0.97      0.39 o 
   2   7  17        0.71        1.23      0.40 o 
   3   7  17        0.27        0.45      0.41 o 
   4   7  17        0.16       -0.01      0.55 o 
   5   7  17        1.15        1.82      1.04 o 
   0   8  17        0.36       -0.04      0.39 o 
   1   8  17        4.06        3.70      0.32 o 
   2   8  17        0.26       -0.34      0.46 o 
   3   8  17        0.30       -0.78      0.78 o 
   4   8  17        2.60        2.75      1.08 o 
   0   9  17        1.28        2.64      0.46 o 
   1   9  17        0.43        1.05      0.49 o 
   2   9  17        2.16        1.55      0.82 o 
   3   9  17        0.08       -0.96      1.00 o 
   4   9  17        1.74        0.11      1.16 o 
   0  10  17        0.01        0.21      0.52 o 
   1  10  17        0.85        0.71      0.67 o 
   2  10  17        0.43        0.41      0.69 o 
   0   0  18        0.04        0.71      0.52 o 
   1   0  18        0.53        0.43      0.51 o 
   2   0  18       26.23       30.99      0.99 o 
   3   0  18        2.75        1.57      0.49 o 
   4   0  18        2.96        3.50      0.81 o 
   5   0  18        0.01        0.28      0.53 o 
   6   0  18        1.22        0.87      0.77 o 
   0   1  18        0.01        0.30      0.60 o 
   1   1  18        9.63       10.29      0.50 o 
   2   1  18        0.95        1.61      0.31 o 
   3   1  18        7.25        6.59      0.42 o 
   4   1  18        2.71        2.78      0.38 o 
   5   1  18        0.92        0.46      0.51 o 
   6   1  18        0.11        0.37      0.44 o 
   0   2  18        2.28        2.79      0.42 o 
   1   2  18        2.70        2.25      0.30 o 
   2   2  18        3.95        3.20      0.33 o 
   3   2  18        5.71        6.15      0.41 o 
   4   2  18        3.60        3.60      0.49 o 
   5   2  18        0.71        0.44      0.39 o 
   6   2  18        3.34        2.76      0.53 o 
   0   3  18        5.06        4.41      0.47 o 
   1   3  18        1.22        1.13      0.28 o 
   2   3  18        0.77        0.96      0.29 o 
   3   3  18       11.94       10.60      0.48 o 
   4   3  18        3.88        2.97      0.38 o 
   5   3  18        1.00        0.75      0.39 o 
   6   3  18        1.59        0.20      0.83 o 
   0   4  18        0.51       -0.01      0.37 o 
   1   4  18        1.56        1.87      0.42 o 
   2   4  18        2.07        2.61      0.32 o 
   3   4  18        2.88        2.94      0.35 o 
   4   4  18        0.71        1.15      0.35 o 
   5   4  18        0.07       -0.10      0.36 o 
   6   4  18        1.05       -0.79      0.79 o 
   0   5  18       12.36       13.20      0.66 o 
   1   5  18        4.08        4.75      0.33 o 
   2   5  18        3.15        3.89      0.53 o 
   3   5  18        0.70        1.29      0.37 o 
   4   5  18        0.47        0.42      0.40 o 
   5   5  18        0.26       -0.05      0.43 o 
   0   6  18        7.44        6.79      0.67 o 
   1   6  18        2.39        2.45      0.30 o 
   2   6  18        0.17        0.76      0.26 o 
   3   6  18        0.01       -0.31      0.42 o 
   4   6  18        0.90        0.65      1.48 o 
   0   7  18        7.03        6.88      0.72 o 
   1   7  18        5.54        5.19      0.38 o 
   2   7  18        1.01        0.52      0.41 o 
   3   7  18        1.66        1.76      0.45 o 
   4   7  18        0.32       -0.80      1.06 o 
   0   8  18        0.35        0.89      0.43 o 
   1   8  18        1.12        0.87      0.39 o 
   2   8  18        1.56        1.31      0.67 o 
   3   8  18        0.14        0.23      0.57 o 
   0   9  18        0.08       -0.34      0.44 o 
   1   9  18        4.29        5.12      0.63 o 
   2   9  18        2.76        2.59      0.61 o 
   3   9  18        0.50        0.77      1.09 o 
   0  10  18        0.15        0.52      0.54 o 
   1   0  19        0.07        0.32      1.18 o 
   2   0  19        0.01       -0.11      0.41 o 
   3   0  19        3.87        3.22      0.52 o 
   4   0  19        0.48        0.35      0.53 o 
   5   0  19        5.25        5.88      1.32 o 
   0   1  19        0.02       -0.19      0.37 o 
   1   1  19        4.53        4.12      0.34 o 
   2   1  19       11.15       12.53      0.52 o 
   3   1  19        0.39        0.29      0.32 o 
   4   1  19        1.06        0.46      0.46 o 
   5   1  19        1.71        2.31      0.44 o 
   0   2  19        0.18       -0.19      0.37 o 
   1   2  19        5.60        6.34      0.39 o 
   2   2  19        0.64        0.58      0.37 o 
   3   2  19        2.89        3.11      0.46 o 
   4   2  19        7.06        7.21      0.48 o 
   5   2  19        2.70        2.50      0.44 o 
   0   3  19        0.84        0.02      0.41 o 
   1   3  19        1.23        1.58      0.40 o 
   2   3  19        0.12       -0.15      0.28 o 
   3   3  19        3.11        3.17      0.37 o 
   4   3  19        1.77        2.09      0.39 o 
   5   3  19        2.46        3.11      1.12 o 
   0   4  19        1.20        1.11      0.44 o 
   1   4  19        3.95        3.65      0.41 o 
   2   4  19        0.39        0.55      0.30 o 
   3   4  19        4.45        4.41      0.39 o 
   4   4  19        8.49        8.09      0.50 o 
   5   4  19        1.26        1.11      1.89 o 
   0   5  19        0.49       -0.01      0.39 o 
   1   5  19        4.46        5.16      0.47 o 
   2   5  19        1.78        1.98      0.33 o 
   3   5  19        8.89       10.13      0.49 o 
   4   5  19        0.12       -0.13      0.33 o 
   0   6  19        0.14        0.09      0.41 o 
   1   6  19        6.31        7.68      0.42 o 
   2   6  19        2.01        2.66      0.31 o 
   3   6  19        1.52        1.31      0.65 o 
   0   7  19        6.33        6.70      0.60 o 
   1   7  19        6.85        7.30      0.48 o 
   2   7  19        6.25        4.99      0.53 o 
   3   7  19        0.90        0.16      0.58 o 
   0   8  19        4.73        6.12      1.58 o 
   1   8  19        1.40        1.38      0.45 o 
   2   8  19        0.83        0.41      0.94 o 
   0   9  19        0.02        0.84      0.56 o 
   1   9  19        0.93        1.24      0.70 o 
   0   0  20        2.31        2.13      0.66 o 
   1   0  20        0.08       -0.65      0.65 o 
   2   0  20        7.56        8.65      0.81 o 
   3   0  20        2.58        1.96      0.53 o 
   4   0  20        0.07        0.75      1.50 o 
   0   1  20        5.55        4.74      0.51 o 
   1   1  20        0.52        0.25      0.30 o 
   2   1  20        4.71        4.83      0.39 o 
   3   1  20        0.04       -0.22      0.32 o 
   4   1  20       11.79       13.70      0.61 o 
   0   2  20        0.17        0.53      0.42 o 
   1   2  20        1.22        1.61      0.31 o 
   2   2  20        4.53        4.09      0.38 o 
   3   2  20        2.86        3.25      0.39 o 
   4   2  20        0.57        0.16      0.38 o 
   5   2  20        3.32        4.36      0.90 o 
   0   3  20        6.22        6.35      0.57 o 
   1   3  20        1.44        2.11      0.33 o 
   2   3  20        5.24        5.91      0.41 o 
   3   3  20        2.54        2.37      0.38 o 
   4   3  20        0.92        1.02      0.38 o 
   0   4  20        0.70        0.78      0.44 o 
   1   4  20        0.75        0.53      0.32 o 
   2   4  20        4.79        4.66      0.39 o 
   3   4  20        1.95        1.98      0.37 o 
   4   4  20        1.66        2.28      0.94 o 
   0   5  20       16.89       19.09      1.07 o 
   1   5  20        7.60        8.05      0.43 o 
   2   5  20        0.49        0.27      0.31 o 
   3   5  20        0.37        0.65      0.33 o 
   4   5  20        1.86        1.88      0.77 o 
   0   6  20        7.29        7.89      0.64 o 
   1   6  20        0.43        0.50      0.35 o 
   2   6  20        4.89        5.58      0.38 o 
   3   6  20        0.10        0.17      0.73 o 
   0   7  20        5.34        6.16      1.04 o 
   1   7  20        4.36        5.85      0.42 o 
   2   7  20        4.46        6.02      2.09 o 
   0   8  20        0.23        1.00      0.50 o 
   1   8  20        0.93        1.75      0.69 o 
   1   0  21        6.73        8.11      1.58 o 
   2   0  21        0.62        0.96      0.46 o 
   3   0  21        0.67        1.82      0.61 o 
   0   1  21        0.57        0.94      0.45 o 
   1   1  21        0.71        1.14      0.33 o 
   2   1  21        0.89        1.03      0.47 o 
   3   1  21        1.82        1.74      0.51 o 
   0   2  21        0.55        0.61      0.45 o 
   1   2  21        5.12        5.53      0.41 o 
   2   2  21        4.49        4.72      0.43 o 
   3   2  21        2.48        2.66      0.40 o 
   4   2  21        0.82       -0.56      0.74 o 
   0   3  21        3.98        3.68      0.70 o 
   1   3  21        2.51        2.85      0.37 o 
   2   3  21        2.57        2.31      0.36 o 
   3   3  21        0.34       -0.06      0.58 o 
   4   3  21        2.62        3.06      0.76 o 
   0   4  21        0.01       -0.11      0.44 o 
   1   4  21        7.15        8.09      0.45 o 
   2   4  21        0.33       -0.28      0.58 o 
   3   4  21        0.78        0.91      0.45 o 
   0   5  21        0.06        0.21      0.46 o 
   1   5  21        4.18        5.04      0.51 o 
   2   5  21        0.45        0.82      0.33 o 
   3   5  21        3.51        5.16      0.59 o 
   0   6  21        0.01        0.46      0.51 o 
   1   6  21        4.50        5.15      0.40 o 
   2   6  21        3.55        6.19      1.05 o 
   0   0  22        6.95        6.48      0.83 o 
   1   0  22        0.60        0.93      0.49 o 
   2   0  22        0.68        1.47      0.54 o 
   0   1  22        2.50        3.08      0.51 o 
   1   1  22        1.71        1.33      0.36 o 
   2   1  22        1.43        1.19      0.36 o 
   0   2  22        0.22        1.55      0.49 o 
   1   2  22        0.52        0.57      0.34 o 
   2   2  22        1.56        2.92      0.70 o 
   0   3  22        2.07        2.17      0.79 o 
   1   3  22        1.51        2.08      0.37 o 
   2   3  22        6.33        5.71      0.77 o 
   0   4  22        0.33        0.47      0.57 o 
   1   4  22        3.21        3.81      0.66 o 
   2   4  22        1.68        1.45      0.57 o 
   1   5  22        2.96        3.59      0.61 o 
                                                 
